# Supplementary material for: Transcriptome Shock in Developing Embryos of a Brassica napus and Brassica rapa Hybrid
Source: Int J Mol Sci. 2023 Nov 12;24(22):16238. doi: 10.3390/ijms242216238 (PMC10671433; doi:10.3390/ijms242216238)
Supplement: Supplementary file 1 [file ijms-24-16238-s001.zip]

Archive with 16 entries (14 files):
- Supplemental_Information.pdf
- Supplementary Figures/
- Supplementary Figures/Figure S1.png
- Supplementary Figures/Figure S2.png
- Supplementary Figures/Figure S3.pdf
- Supplementary Figures/Figure S4.pdf
- Supplementary Figures/Figure S5.pdf
- Supplementary Figures/Figure S6.pdf
- Supplementary Tables/
- Supplementary Tables/Table S1.xlsx
- Supplementary Tables/Table S2.xlsx
- Supplementary Tables/Table S3.xlsx
- Supplementary Tables/Table S4.xlsx
- Supplementary Tables/Table S5.xlsx
- Supplementary Tables/Table S6.xlsx
- Supplementary Tables/Table S7.xlsx
