# Supplementary material for: Transcriptome Shock in Developing Embryos of a Brassica napus and Brassica rapa Hybrid
Source: Int J Mol Sci. 2023 Nov 12;24(22):16238. doi: 10.3390/ijms242216238 (PMC10671433; doi:10.3390/ijms242216238)
Supplement: Supplementary file 1 [file ijms-24-16238-s001.zip › Supplementary Tables/Table S1.xlsx]

## Sheet: Sheet1
Statistics of RNA-seq data for all samples. The number 1, 2 and 3 in the table represents three biological repeats; Transcriptome sequencing data statistics and reads mapping.
Sample	Q20(%)	Q30(%)	GC(%)	Total Clean Reads	Total mapped Clean reads	Unique mapped Clean reads	Multiple mapped reads	Clean Reads Pairs	Clean base(bp)
AA1	97.8;98.3	94.0;94.9	47.3;47.4	20674628	0.8101	0.7024	0.1076	20674628	6202388400
AA2	97.9;97.7	94.1;93.3	46.8;46.8	29928422	0.8183	0.7029	0.1153	29928422	8978526600
AA3	96.7;97.3	92.4;93.0	51.2;51.2	27666256	0.6602	0.5766	0.0835	27666256	8299876800
AAC1	97.6;97.8	93.6;93.6	46.6;46.6	30857851	0.7777	0.6511	0.1266	30857851	9257355300
AAC2	97.3;97.6	93.1;93.5	47.3;47.4	29109749	0.7278	0.6171	0.1106	29109749	8732924700
AAC3	97.4;98.1	93.3;94.3	44.2;44.2	23116278	0.7442	0.6039	0.1403	23116278	6934883400
AACC1	97.6;97.9	93.7;94.0	47.3;47.3	19234666	0.86	0.713	0.147	19234666	5770399800
AACC2	97.5;97.9	93.6;94.1	46.8;46.9	26823711	0.8521	0.7141	0.1381	26823711	8047113300
AACC3	97.5;97.4	93.4;92.9	47.4;47.5	31565380	0.8638	0.7284	0.1354	31565380	9469614000
P.S. Q20, Q30: Base quality value Qphred = -10 lg (Error rate) Percentage of bases greater than or equal to 20, 30 out of the total number of bases.
