# Supplementary material for: Transcriptome Shock in Developing Embryos of a Brassica napus and Brassica rapa Hybrid
Source: Int J Mol Sci. 2023 Nov 12;24(22):16238. doi: 10.3390/ijms242216238 (PMC10671433; doi:10.3390/ijms242216238)
Supplement: Supplementary file 1 [file ijms-24-16238-s001.zip › Supplementary Tables/Table S2.xlsx]

## Sheet: Sheet1
Information of genes selected for qRT-PCR
GeneID	reference	Length	AACC1	AACC2	AACC3	AAC1	AAC2	AAC3	logFC	Pvalue	FDR	NR_def	GO_ID	GO_term	KO_ID	KO_gene	Hyperlink	KEGG Pathway	Pathway ID	Kog_Annotation	Swiss-Prot_Id	Swiss-Prot_Annotation
GeneID:106401802	TIP41	1098	30.01	35.53	29.96	5.99	5.26	6.38	-2.28539	8.66e-19	3.63e-17	TIP41-like protein [Brassica napus] &gt;CDX69044.1 BnaC01g04090D [Brassica napus]	-	-	K17607	TIPRL,TIP41	http://www.genome.jp/dbget-bin/www_bget?ko:K17607	-	-	-	TIP41-like	TIP41-like protein OS=Dictyostelium discoideum GN=tiprl PE=3 SV=1
GeneID		Length	AA1	AA2	AA3	AAC1	AAC2	AAC3	logFC	Pvalue	FDR	NR_def	GO_ID	GO_term	KO_ID	KO_gene	Hyperlink	KEGG Pathway	Pathway ID	Kog_Annotation	Swiss-Prot_Id	Swiss-Prot_Annotation
GeneID:106372235	seq-8	1234	57.22	429.48	3.77	2.6	1.29	1.87	-6.58273	8.21334e-10	2.95072e-07	XP_013714878.1 PREDICTED: peroxidase 55-like [Brassica napus];peroxidase 55-like [Brassica napus] &gt	GO:0020037;GO:0016491;GO:0046872;GO:0055114;GO:0004601;GO:0006979;GO:0005576;GO:0042744	heme binding;oxidoreductase activity;metal ion binding;oxidation-reduction process;peroxidase activity;response to oxidative stress;extracellular region;hydrogen peroxide catabolic process	K00430	E1.11.1.7	http://www.genome.jp/dbget-bin/www_bget?ko:K00430	Phenylpropanoid biosynthesis	ko00940	-	Peroxidase	Peroxidase 55 OS=Arabidopsis thaliana GN=PER55 PE=1 SV=1
GeneID:106420540	seq-9	1138	737.56	196.06	111.82	9.05	5.56	6.42	-5.79149	6.40652e-20	6.4189e-16	CDY11444.1 BnaA09g40100D [Brassica napus];XP_013716844.1 PREDICTED: desiccation-related protein PCC13-62-like [Brassica napus] &gt;desiccation-related protein PCC13-62 [Brassica rapa] &gt	-	-	-	-	-	-	-	-	Desiccation-related	Desiccation-related protein PCC13-62 OS=Craterostigma plantagineum PE=2 SV=1
GeneID:106418680	seq-10	1267	58.4	430.64	7.39	4.69	2.91	2.84	-5.66482	1.00616e-08	2.41946e-06	[Brassica napus];XP_013714878.1 PREDICTED: peroxidase 55-like [Brassica napus];peroxidase 55-like [Brassica napus] &gt	GO:0046872;GO:0016491;GO:0020037;GO:0005576;GO:0006979;GO:0004601;GO:0055114;GO:0042744	metal ion binding;oxidoreductase activity;heme binding;extracellular region;response to oxidative stress;peroxidase activity;oxidation-reduction process;hydrogen peroxide catabolic process	K00430	E1.11.1.7	http://www.genome.jp/dbget-bin/www_bget?ko:K00430	Phenylpropanoid biosynthesis	ko00940	-	Peroxidase	Peroxidase 55 OS=Arabidopsis thaliana GN=PER55 PE=1 SV=1
GeneID:106367185	seq-11	660	168.97	127.93	66.42	5.59	15.88	12.11	-3.64207	1.38239e-13	2.226e-10	XP_013618337.1 PREDICTED: gibberellin-regulated protein 4-like [Brassica oleracea var. oleracea] &gt;CDX85557.1 BnaA02g02560D [Brassica napus];XP_013659908.1 PREDICTED: gibberellin-regulated protein 4-like [Brassica napus] &gt;CDX91001.1 BnaC02g05960D [Brassica napus] &gt;XP_013662359.1 PREDICTED: gibberellin-regulated protein 4-like [Brassica napus] &gt;gibberellin-regulated protein 4-like [Bras…	GO:0005576;GO:0009740;GO:0003674;GO:0009739;GO:0045454	extracellular region;gibberellic acid mediated signaling pathway;molecular_function;response to gibberellin;cell redox homeostasis	-	-	-	-	-	-	Gibberellin-regulated	Gibberellin-regulated protein 4 OS=Arabidopsis thaliana GN=GASA4 PE=1 SV=2
GeneID		Length	AA1	AA2	AA3	AAC1	AAC2	AAC3	logFC	Pvalue	FDR	NR_def	GO_ID	GO_term	KO_ID	KO_gene	Hyperlink	KEGG Pathway	Pathway ID	Kog_Annotation	Swiss-Prot_Id	Swiss-Prot_Annotation
GeneID:111200715	seq-1	772	3.15	1.13	1.37	49.8	20.58	71.91	4.47049	6.95e-13	8.7e-10	XP_018515115.1 PREDICTED: uncharacterized protein LOC103855806 [Brassica rapa];uncharacterized protein LOC103855806 [Brassica rapa] &gt;XP_009131104.1 PREDICTED: uncharacterized protein LOC103855806 [Brassica rapa] &gt	GO:0008150;GO:0005634	biological_process;nucleus	-	-	-	-	-	-	-	-
GeneID:111204135	seq-2	413	1.86	0	3.97	34.62	14.73	112.12	4.40358	6.95e-05	0.00234839	-	-	-	-	-	-	-	-	-	-	-
GeneID:106401725	seq-3	923	3.98	0.23	1.42	42.43	45.83	42.84	4.36245	2.36e-08	4.51e-06	partial [Brassica napus]	GO:0005730;GO:0030529;GO:0003729;GO:0005622;GO:0005829;GO:0003735;GO:0022625;GO:0002181;GO:0005840;GO:0006412;GO:0016020;GO:0005737;GO:0005794	nucleolus;intracellular ribonucleoprotein complex;mRNA binding;intracellular;cytosol;structural constituent of ribosome;cytosolic large ribosomal subunit;cytoplasmic translation;ribosome;translation;membrane;cytoplasm;Golgi apparatus	K02877	RP-L15e,RPL15	http://www.genome.jp/dbget-bin/www_bget?ko:K02877	Ribosome	ko03010	KOG1678(J)(60s ribosomal protein L15)	60S	60S ribosomal protein L15-2 OS=Arabidopsis thaliana GN=RPL15B PE=2 SV=1
GeneID		Length	AACC1	AACC2	AACC3	AAC1	AAC2	AAC3	logFC	Pvalue	FDR	NR_def	GO_ID	GO_term	KO_ID	KO_gene	Hyperlink	KEGG Pathway	Pathway ID	Kog_Annotation	Swiss-Prot_Id	Swiss-Prot_Annotation
GeneID:106362044	seq-12	1216	477.69	451.62	281.54	7.12	4.08	6.31	-6.1001	1.30366e-81	3.44875e-78	CDY31278.1 BnaC08g15730D [Brassica napus];bifunctional UDP-glucose 4-epimerase and UDP-xylose 4-epimerase 1-like [Brassica napus] &gt	GO:0016853;GO:0003978;GO:0006012	isomerase activity;UDP-glucose 4-epimerase activity;galactose metabolic process	K01784	galE,GALE	http://www.genome.jp/dbget-bin/www_bget?ko:K01784	Amino sugar and nucleotide sugar metabolism;Galactose metabolism	ko00520,ko00052	KOG1371(M)(UDP-glucose 4-epimerase/UDP-sulfoquinovose synthase)	Bifunctional	Bifunctional UDP-glucose 4-epimerase and UDP-xylose 4-epimerase 1 OS=Arabidopsis thaliana GN=UGE1 PE=1 SV=2
GeneID:106353536	seq-13	1255	313.54	206.52	251.24	2.43	6.41	4.32	-5.74854	5.82123e-54	3.86656e-51	ocs element-binding factor 1-like [Brassica napus]	GO:0043565;GO:0006355;GO:0005634;GO:0006351;GO:0003677;GO:0044212;GO:0009845;GO:0003700;GO:0046982;GO:0005515	sequence-specific DNA binding;regulation of transcription, DNA-templated;nucleus;transcription, DNA-templated;DNA binding;transcription regulatory region DNA binding;seed germination;transcription factor activity, sequence-specific DNA binding;protein heterodimerization activity;protein binding	-	-	-	-	-	-	bZIP	bZIP transcription factor 44 OS=Arabidopsis thaliana GN=BZIP44 PE=1 SV=1
GeneID:106377574	seq-14	1807	167.01	109.69	86.39	2.75	2.42	3.01	-5.33878	3.9575e-58	3.30611e-55	vacuolar-processing enzyme gamma-isozyme [Brassica napus] &gt;CDX68923.1 BnaC01g05300D [Brassica napus]	GO:0008233;GO:0006624;GO:0000323;GO:0004197;GO:0004175;GO:0006508	peptidase activity;vacuolar protein processing;lytic vacuole;cysteine-type endopeptidase activity;endopeptidase activity;proteolysis	K01369	LGMN	http://www.genome.jp/dbget-bin/www_bget?ko:K01369	-	-	-	Vacuolar-processing	Vacuolar-processing enzyme gamma-isozyme OS=Arabidopsis thaliana GN=At4g32940 PE=2 SV=2
GeneID		Length	AACC1	AACC2	AACC3	AAC1	AAC2	AAC3	logFC	Pvalue	FDR	NR_def	GO_ID	GO_term	KO_ID	KO_gene	Hyperlink	KEGG Pathway	Pathway ID	Kog_Annotation	Swiss-Prot_Id	Swiss-Prot_Annotation
GeneID:111206320	seq-4	464	0.57	0.8	1.42	40.03	22.28	76.93	5.79647	4.31e-18	1.66e-16	defensin-like protein 250 [Brassica rapa]	GO:0007165;GO:0031640;GO:0050832;GO:0005576;GO:0006952	signal transduction;killing of cells of other organism;defense response to fungus;extracellular region;defense response	-	-	-	-	-	-	Defensin-like	Defensin-like protein 250 OS=Arabidopsis thaliana GN=SCRL8 PE=3 SV=1
GeneID:106413958	seq-5	614	0.17	2.02	1.75	65.63	50.09	44.13	5.48559	8.35e-27	8.01e-25	acyl-CoA-binding protein-like [Brassica oleracea var. oleracea] &gt;XP_013710133.1 PREDICTED: acyl-CoA-binding protein-like [Brassica napus]	GO:0000062;GO:0008289;GO:0006810	fatty-acyl-CoA binding;lipid binding;transport	K08762	DBI,ACBP	http://www.genome.jp/dbget-bin/www_bget?ko:K08762	-	-	-	Acyl-CoA-binding	Acyl-CoA-binding protein OS=Brassica napus PE=3 SV=1
GeneID:111208008	seq-6	396	1.68	1.16	1.58	24.4	15.13	115.17	5.36603	9.74e-11	1.35e-09	-	-	-	-	-	-	-	-	-	-	-
GeneID:106375375	seq-7	976	2.14	5.88	2.74	76.21	60.35	81.27	5.04543	2.3e-34	4.08e-32	[Brassica napus];serine carboxypeptidase-like 29 [Brassica napus]	GO:0016787;GO:0004185;GO:0008233;GO:0004180;GO:0006508	hydrolase activity;serine-type carboxypeptidase activity;peptidase activity;carboxypeptidase activity;proteolysis	K16297	SCPL-II	http://www.genome.jp/dbget-bin/www_bget?ko:K16297	-	-	-	Serine	Serine carboxypeptidase-like 29 OS=Arabidopsis thaliana GN=SCPL29 PE=2 SV=1
up
seq-1	111200715	TCATAGAGAGAGTCGTGTATCCACACGACGTCTCTTTGCACAATGGACTTCTTCTTCTTCTTCAAGGGACCCTTGCCCAAGCAAAGGATTCGGAGATGCTCTCATTCGTGTATGAGCTTGGAAGTTACTGGTAGAACTCGACTGATAATATGAACCACAATCTAAAGAAAGGTCCAAGTTATTATCCACACTCAGGTCTAGGTTTGGATCCAGGTTCATATCCAAATTCAGGTCTTGGTTAGGGTTCACATTCAGATCTATGGAAGGATCTAGATTGAGATCTATGTTAGGATTCAGGTTTAGGTTAGGCTCTATGTTCAAGTCCAGACCTACAGTTTCAGAAGACGTTTGAGTGCTTAAATCATTTTGTTTTTGAAATTCACTTTCTCCCATCTCAAT…
seq-2	111204135	GGTGACCTAAATGAATTTGAAATCAATATTTTTAATAGTATATAGATTTTTAATTTTTATAGGTTTTATTTTTATCAGTGGCCTTACATTTATTTAATATATTTATCACATTTTTTATAGAGTTATCCCTTTAACAATAATATGTACAACGACAGTTAAGAGGTCCGGGAACTTCAGGATCGTTAAAACAATATGCAAGGCCGCCGATGTGTTGCCGGGCGCAGTCTTTACGGCAAACGAACCTTATACAGTCCACTCCTTTGTTAATGGTTGTTTGACATATCTTTTTTCCCTCGGTTTTTTCAACCATTAAATATACTGAGAATACAATCATGAGTACAAGAAAATAAGAACATGATAACTTGGCCATGATCAATATTCTTTGTTTGATATTTTTCT…
seq-3	106401725	TCTAAAACTGAACTAACGCTGAAACATTAACGCAAGCAAATATAAAGGTATTCGTTTAAAACCATAATCCGAAGGCAATTGTATAGTCTCCAAAATTTGCAAAAAAAAAAAGTCATCACGCAATAGATAAAACAACACCAACAAGATGAAACATAGACGAAGATGACGATAGCAAAAGAGCAATCAGCGGTAACGACGAAGGGGAAGAAGAGAGTTGTTCTTCTTCCAGGTTGCTCTGCGAGACGGGCGGTTCTTGTGGTTGTTGTGACCTTTTCCGCGCAGTCCTCTGTTCTTCTTTCCCTCAGACGTAAGTCCTCTGAGCTCACGGTGTTTGTGCACCGGGTTGCATATCCAGTTGATTCTCGGGTCGTTACGCACTGCGTTGTGTGCCGGGTCAAC…
seq-4	111206320	TCTTACTTTATTTTATTTTTTGTCAACTCTTACTTTATTATTATAGAAGATATGTATGAGAACAATTAGATTTATGAATCATTAAAATTACAGTATTTAGCTAGGGCAAGGTAAATAACGACAATAGCAGAGACGCTTGTTTTGGGGTTGAGACGTGCAAGTACAATCGGTTGGACCAAGGTCGCCAACAGAAGCCCATGTTGCTTTTAAGTCATCAAAGCATTGTGTGAAATCTTTTTTGCATGAACCATCAAATGTTTGTTTTCGTGATGGGCACCACGGTCTTATTTCCGCAACAATTAGGCTTGGCGCAAGGGAGAACAAGACACAACAAAGCAACAAAACTGCATCCAACTTCATATCCCTCCTTTTTTTTCTCTTCTTTTGCTTATAGTGTAT…
seq-5	106413958	TCACAATTTTCATTAAGCCGCTTCGTTGAGACCAATATTACACAGAGATGCCAAACCATATGGCATATTAAAATCAAGACCAAGTTCACAAAGTAAATACAGATTCATAAACGATAGAAACTCAAGAAACAAAAAGAATAAGTCTTATGCTAAGTTATTTGAAGCTTATATATAGGACTACTGCAGACAGAGGATGAATCATTATGTAAATATTCATCAAGTTGAAGCCGCGGCAGCCTCTGCTTCAAGGAGTTGCTTCACCTTAGTGATGTAGTCACTCATGGCTTCGTCAGTGGATTTTCCTTCAAGGGCCTTCCAAGCATCCCACTTGGCTCTTTCCTCCATGCTGAACATTCCAGGACGACTGGTGGTGACAGGCCCGACGGTGGCTTGCTTGTA…
seq-6	111208008	TTAGATAACTTTATATTATTTATTACTTTCATGCATAACCAAATACATTTAATACATTAATTTTATTATATATTGTTTTAAGGAGAAGAAGGACGAGGACGAGGACATGTTGAATCACATGAGGCTTTGTCGCGCCAACAAGGATCACCTTTTAAGGCTGTACAACACCAACCCCTTTTGTTAAACCAATTTGTATGATAACAATTTGAGTCTATGATTATGTTTGATTTACCCATTTCTCTAATATCCGTCCTTGCACACTGATGCAAAGTAAATAGGGAGATGATGAATATGCACATGAGAGATGTCTGTATCTTCATGGTTTTCTTAAACAACAATGTGATGTCCTTAACTTGTTTAGTAGTCCTATTTAAAAAGAATGTGAATTTATCTTGT
seq-7	106375375	TTTACCCAATGTGATACTCACATTACCTACTTTTCCATTTCTCATAAACACAATGTGTTTTCTTGAATGTGGCTCATATATGGTAGAAAGAAACGTAGTAGAGCCTAACATTAAAATGTTTCAAACAAACAAACAGTAGAAGAAGAGGAAGAACCAGCGAAACCAAGACATAAAAAGCTCTTATTTATTCTCTCCCTCTCTTCTTCATTCAATGACTGAGAATCTTCATCAAGCCAGAACTCATCATGAGTCACTAACGAGTTCAGACATCTCGCTCCTGATGCTCTTCTCCGGTGTGGACAACAATGGAGTTCCAGAAATAAAAGCCTTGAAGAGCGCAAGTGCCTCCTTTGGTCTGTGCAAAGGAACTTCATGTCCTGCGCCTCTCACAGTCACAAA…
down
seq-8	106372235	TGTCATAATCCACAAAGGAACATCTATTCTAAAAACCTTTTATGTAAAATCTACCAATCATAGATGTGTGCCGTGGATATAAATCCAAGAAACGTAACAAACAAAACCGACAATAAAAACAACAACAACAACAAAAAAATAGATACAGAACAAAAACTTCTGTATCGGCAAGACAAAACCAATGAATAAGAAGCCAAAAGGAACAGATTAAGCGCGGGTCTTGGCATAGAGATGAGTGTAGACAGACTTGGTACGACGCACGAGAATCATACTCGAGATGCAAGCGACGATGCAGAAGCCAGACATTATAAGCGACGTCAAGAAGTAACATATTGAACCTTCGCATTTAAGGACGTCATCCGGATTAAAAACAGACCCGTGTGCTTGTCTTTCAGCTTC…
seq-9	106420540	TTATAAGAACCAGGTGTTTCTTTATTTTGTTAAACACAGAATTATAATATTGTTAAGAATGATAATACAATCTTAACAATTATTTTTATTTTCTAGTAGTATATCAATAGAAGTTTTTAATTTTTGCCATCTGAACATGCATCGTAATACTAATTACCATGATACCTCTCATCAAGAAACATCCTGGCGATCCTCCCGTTGGCACCACACGGCCAAAACCCACCGGGCCGGCGCTCATTGCCGGTGCCGTACATGACCCTGAGGATTTCTTGTGGTGTTCGGTCATAAGAGAGAGAGTATGGATCGGCGGAGAGGATGTTGCTAGTGGTGCGATTTTCCGCACCTAGCCACAGTGGCACGCACAAGCCTTCGTCTTTGATCCCGCACATACCGAGTTCA…
seq-10	106418680	TTTATATCCACGGCACACATCTATGATTGGTAGATTTTACATAAAAGGTTTTTAGAATAGATGTTCCTTTGTGGATTATGACATTTTAATATATAAAGTTAGTTAAAAGCAGCACAATCTTTTCTAATCTCTCCTCGGTTCCCAACTTTAACTCCAACGCGGCCGAGTTTCCTCATAGCTGAGGTGAAAGCGTTGTTGAACTCTTCAGCGTTGTTTGCAAACCTGACCACCGCTGCCTGAGACCTGAAGTCGTTAAACAGAACTTGGTCGGAGGTGAAGAGTCCTTTCCTTGCTACGAGGTTCAGGAAGTAGGCGTTGTCGAAAACATCAGGGGTGGTGGCGTCAAGGTTTGAGACAGAGTTGGGATCCGACCCGACTCGAGGGCAGGTTTGCATCAGC…
seq-11	106367185	TATTTATGAAAATATCATTAATTCATAGGCCACTCTCATATTCTTTTAAGGATTTAAAACAAACAAAATCCCAAAGGAGTGACATAACATTACAACCTTAGGAATAAAATAACGAGAAACAAAAAGAGAAATAACAGTTGATCAAAGTGAAACATAACCATCATCGAAAACTTTTATTATAAAAAAGGAACGATAATGTTAAAACGGTTGGGAGATTTTCAAGGGCATTTTGGTCCACCCTGTTGAGTTTTCCAGTTGTTGTAGCAAGAGCAAACTTGTTTGTTCCCATAGTAACCCGGAGGCACACACAAACACTTTCTGCAGCATTTGTTGCAGAACAAAATGCAGGCGTTGTGGTACTGTGTCTGGCTACACCTCCTATCACACTCCTTTGGGCAT…
seq-12	106362044	GAATCATCAACTAGCTATTTTATTCATAGAAGTAAACAGACCCGTTCGGTTACATGGAAACTAAAAGCAAACTATATATGATGTGTGTATGTAAACACTTTTCTTTTGTATATTGAGCGATTAGAGAGAAAGAGTAAAGTTCAACGCTTCTTCTGGTAACCCCATGGATTGTTGTTTGCCCAATTCCACTGGTCTCTGCACATCTCCTCCACTCCATACTTTGCCTTCCAGCCAAGTTCTTTCTCAGCTTTCTCTGTTGAGGCATAAACTGCTGTTGCATCTCCTAGCCTTCTCGGACAAAGCTTGATCGGTATTTTCTTGCCAGAAGCTTTCTCAAAAGCAGCAACCATCTCTAACACAGACGTTCCTCTTCCAGTCCCTAGATTGTAAGCAGTACAG…
seq-13	106353536	GACAAAATAATAGTCCTCCATTTTAATATAAATATATATATATTTTTTTTTAACATTTTCACCCACTTACAGCCAAATCACATCACCATCTTAATGATATCACAGTTTTAAACACTGATTAAGCGTTAATTGATTTTTATCTTACAACTAAAAAACATAACATCACATCATACATAATAAAGTTACATGCTTACCCCTGATGTCATTCATATTCGTCACACTCACGATGATATCAACAGTTGAAAACATCACCAGCAGTATAAGCAGAAGCCATGATTGGTTGGTTATAAAACCCTAGATTGAGAGTATTCATCCCCCCGTCGTAAAATCCACCACCTCCGCCGCCGCCGCCACCGTAGTCAACTAGTCCTCCTCCCTGACCAGTCTCCATCTCAAAGG…
seq-14	106377574	AGGAGAAGGTATATAAATAAGCAAACCTTTGTTTACATTAACTTGAGTTTCTACAAGCATTTGTACAAAGCAAATAGATAATCAAGAGGGAAATGATAATGAGATATACAGGGGAATCGAAATAGGAATATTTGGGTATTGGTACTAGTATTAAACAAATGCAAAGAGGGATTTAGGGGTTTTAAGCACTGAATCCACGGTGAAGAGAGCTCCAAGGACCAGATGGGATTGAGGTGCAAGCCTGTGAAGCTGCCTCTTCCATTTGCTCCATTTGGATCCCTGCGTTGCAGATGTTTGCAAATGACCTCATGTGCTTGATACCGTACTGTGACAGCGACCCACAGTGTCTCTCAAAAGCTCTCACCGTGTTTTTAAGGCAAGTCCAGTCATCGGCCAGAG…
Primers:
seq1-F	TTCAGGTCTTGGTTAGGGTTCAC
seq1-R	ACGTCTTCTGAAACTGTAGGT
seq2-F	CGGGAACTTCAGGATCGTTAAA
seq2-R	AAGGTTCGTTTGCCGTAAAG
seq3-F	CAAAAGAGCAATCAGCGGTA
seq3-R	CTCTCTTCTTCCCCTTCGT
seq4-F	AGGGCAAGGTAAATAACGACAATA
seq4-R	ATTGTACTTGCACGTCTCAAC
seq5-F	TGTAGTCACTCATGGCTTCGT
seq5-R	CTGTCACCACCAGTCGTCC
seq6-F	ATGTTTGATTTACCCATTTCTCTAAT
seq6-R	GTGCATATTCATCATCTCCCTAT
seq7-F	AAGCACAGTCGTTCCAGT
seq7-R	GCGTGAGTGAACAATATGATCCTT
seq8-F	ACATAGCCCATAGAGGAAGAATCG
seq8-R	TCTGGGCTGCTCTTCTCGTC
seq9-F	TCTACGCCCAACCGCTCT
seq9-R	CGTCCGCTGTTGAATCTAACGA
seq10-F	CGTCTCCGTTGTCAGATGCT
seq10-R	CAAACACCCATCACGGCTCC
seq11-F	TCCCAAAGGAGTGACATAACATTAC
seq11-R	ATCTCCCAACCGTTTTAACATTATC
seq12-F	GATGTAGTCCCTCACCGCACTA
seq12-R	ATCCCTAATAACCTCATGCCTTAC
seq13-F	AGATCCGAGTTCAGTTTTATTCATAT
seq13-R	GTCCTGCGTCTTTCATTTGTATTAG
seq14-F	CTCATGTGCTTGATACCGTACT
seq14-R	CGATGACTGGACTTGCCTTAAA
