# Supplementary material for: Transcriptome Shock in Developing Embryos of a Brassica napus and Brassica rapa Hybrid
Source: Int J Mol Sci. 2023 Nov 12;24(22):16238. doi: 10.3390/ijms242216238 (PMC10671433; doi:10.3390/ijms242216238)
Supplement: Supplementary file 1 [file ijms-24-16238-s001.zip › Supplementary Tables/Table S3.xlsx]

## Sheet: Sheet1
Information of most spercific DEGs
AACC vs. AA	gene_id	DEG Type	NR_def	GO_term	KEGG Pathway
	GeneID:106453510	DOWN	kynurenine formamidase-like [Brassica napus];uncharacterized protein LOC103830834 [Brassica rapa] &gt;CDY52641.1 BnaAnng11560D [Brassica napus];XP_013750894.1 PREDICTED: kynurenine formamidase-like [Brassica napus] &gt	endoplasmic reticulum;Golgi apparatus;arylformamidase activity;tryptophan catabolic process to kynurenine;chloroplast	-
	GeneID:106446385	DOWN	subtilisin-like protease SBT3.3 [Brassica napus] &gt;subtilisin-like protease SBT3.3 [Brassica napus];CDX79081.1 BnaA01g11480D [Brassica napus]	proteolysis;serine-type peptidase activity;serine-type endopeptidase activity;metabolic process;extracellular region;plant-type cell wall;peptidase activity;hydrolase activity	-
	GeneID:106450934	DOWN	PIP1-2, partial [Noccaea caerulescens];aquaporin PIP1-2-like isoform X2 [Brassica napus]	plasma membrane;response to salt stress;transport;water channel activity;integral component of membrane;cellular water homeostasis;glycerol channel activity;membrane;vacuole;water transport;ion transmembrane transport;integral component of plasma membrane;transmembrane transport;anchored component of plasma membrane;carbon dioxide transport;plasmodesma;chloroplast;response to water deprivation;tr…	-
	novel.32021	DOWN	cytochrome P450 72C1-like [Brassica rapa]	iron ion binding;oxidoreductase activity;metal ion binding;heme binding;oxidation-reduction process;monooxygenase activity;oxidoreductase activity, acting on paired donors, with incorporation or reduction of molecular oxygen	-
	GeneID:106437536	UP	-O-methyltransferase 1 [Brassica oleracea var. oleracea] &gt;XP_013733891.1 PREDICTED: flavone 3&apos;flavone 3&apos;-O-methyltransferase 1 [Brassica napus]	protein dimerization activity;O-methyltransferase activity;transferase activity;methylation;methyltransferase activity	Phenylpropanoid biosynthesis
	GeneID:106412065	UP	protein LC_TR15742_c0_g1_i1_g.54227, partial [Noccaea caerulescens]	-	-
	GeneID:106440084	UP	vacuolar cation/proton exchanger 3-like [Brassica napus]	calcium ion transport;transmembrane transport;calcium:proton antiporter activity;cation transport;cation transmembrane transporter activity;integral component of membrane;membrane	-
	GeneID:106396280	UP	very-long-chain enoyl-CoA reductase [Brassica oleracea var. oleracea]	trans-2-enoyl-CoA reductase (NAD+) activity;fatty acid elongase complex;cytoplasm;integral component of membrane;membrane;fatty acid metabolic process;oxidation-reduction process;endoplasmic reticulum membrane;cuticle development;3-oxo-5-alpha-steroid 4-dehydrogenase activity;wax biosynthetic process;oxidoreductase activity, acting on the CH-CH group of donors;trichome papilla formation;very long…	Biosynthesis of unsaturated fatty acids;Fatty acid elongation;Fatty acid metabolism
	GeneID:106450750	UP	1-aminocyclopropane-1-carboxylate oxidase 3-like isoform X1 [Brassica napus] &gt;XP_013747943.1 PREDICTED: 1-aminocyclopropane-1-carboxylate oxidase 3-like isoform X3 [Brassica napus]	metal ion binding;oxidoreductase activity;oxidation-reduction process	Cysteine and methionine metabolism
	GeneID:106346506	UP	CDX87841.1 BnaC06g09030D [Brassica napus];IAA-amino acid hydrolase ILR1-like 4 [Brassica napus] &gt	metabolic process;hydrolase activity	-
	GeneID:106438975	UP	cellulose synthase A catalytic subunit 2 [UDP-forming] [Brassica napus]	membrane;integral component of membrane;cellulose biosynthetic process;zinc ion binding;plasma membrane;cell wall organization;transferase activity;cellulose synthase (UDP-forming) activity;transferase activity, transferring glycosyl groups;metal ion binding	-
	GeneID:106403778	UP	CDY54900.1 BnaC02g48590D [Brassica napus];XP_013620508.1 PREDICTED: RING finger and CHY zinc finger domain-containing protein 1 [Brassica oleracea var. oleracea] &gt;XP_013620509.1 PREDICTED: RING finger and CHY zinc finger domain-containing protein 1 [Brassica oleracea var. oleracea] &gt;XP_013700028.1 PREDICTED: RING finger and CHY zinc finger domain-containing protein 1-like [Brassica napus] &…	zinc ion binding;metal ion binding;nucleus	Ubiquitin mediated proteolysis
	GeneID:106435511	UP	CDX79113.1 BnaA01g11800D [Brassica napus];XP_013731861.1 PREDICTED: peroxidase 42 [Brassica napus] &gt;XP_013664719.1 PREDICTED: peroxidase 42 [Brassica napus] &gt;CDX82887.1 BnaC01g13370D [Brassica napus] &gt;XP_013601039.1 PREDICTED: peroxidase 42 [Brassica oleracea var. oleracea] &gt;peroxidase 42 [Brassica rapa] &gt	extracellular region;response to oxidative stress;peroxidase activity;oxidation-reduction process;plant-type cell wall;plant-type cell wall organization;hydrogen peroxide catabolic process;rhythmic process;metal ion binding;oxidoreductase activity;heme binding	Phenylpropanoid biosynthesis
	GeneID:106399396	UP	CDX68840.1 BnaC01g06130D [Brassica napus];XP_013695333.1 PREDICTED: probable sugar phosphate/phosphate translocator At4g32390 [Brassica napus] &gt;probable sugar phosphate/phosphate translocator At4g32390 [Brassica napus] &gt	carbohydrate transport;plasma membrane;transport;trans-Golgi network;integral component of membrane;endosome;organic anion transmembrane transporter activity;membrane;Golgi apparatus	-
AAC vs. AA	GeneID:106363871	DOWN	protein EUTSA_v10008661mg [Eutrema salsugineum] &gt;ESQ36661.1 hypothetical protein EUTSA_v10008661mg [Eutrema salsugineum]	ribosome;translation;intracellular;structural constituent of ribosome;intracellular ribonucleoprotein complex	Ribosome
	GeneID:106420540	DOWN	CDY11444.1 BnaA09g40100D [Brassica napus];XP_013716844.1 PREDICTED: desiccation-related protein PCC13-62-like [Brassica napus] &gt;desiccation-related protein PCC13-62 [Brassica rapa] &gt	-	-
	GeneID:106380737	UP	tubulin alpha-3 chain-like isoform X1 [Brassica oleracea var. oleracea] &gt;XP_013676019.1 PREDICTED: tubulin alpha-3 chain-like [Brassica napus] &gt;CDY42294.1 BnaC02g09000D [Brassica napus] &gt;CDY42295.1 BnaC02g09010D [Brassica napus];XP_013676021.1 PREDICTED: tubulin alpha-3 chain-like [Brassica napus] &gt	cell wall;cytoskeleton;plasma membrane;structural constituent of cytoskeleton;apoplast;tubulin complex;microtubule-based process;membrane;cytoplasm;nucleotide binding;microtubule;GTPase activity;response to cadmium ion;GTP binding;cellular response to gravity;cytosol;plasmodesma	Phagosome
	GeneID:106368804	UP	XP_013672478.1 PREDICTED: cold shock domain-containing protein 4-like [Brassica napus];cold shock protein 2-like [Brassica rapa] &gt;cold shock domain-containing protein 4-like [Brassica napus] &gt;CDY13843.1 BnaA09g43450D [Brassica napus]	-	-
	GeneID:111202816	UP	-	-	-
	GeneID:106427004	UP	JAU54237.1 hypothetical protein LE_TR1979_c0_g1_i1_g.5242 [Noccaea caerulescens];protein GA_TR14273_c1_g1_i1_g.44588 [Noccaea caerulescens] &gt	-	-
	GeneID:106400542	UP	CDY34935.1 BnaA01g32660D [Brassica napus] &gt;60S ribosomal protein L29-1-like [Brassica rapa] &gt;XP_013640261.1 PREDICTED: 60S ribosomal protein L29-1-like [Brassica napus] &gt;XP_013640824.1 PREDICTED: 60S ribosomal protein L29-1-like [Brassica napus] &gt;XP_018488724.1 PREDICTED: 60S ribosomal protein L29-1-like [Raphanus sativus] &gt;CDY05288.1 BnaC05g45150D [Brassica napus];XP_013585696.1 P…	ribosome;translation;cytoplasm;ribosome biogenesis;intracellular;cytosolic large ribosomal subunit;structural constituent of ribosome	Ribosome
	GeneID:111204360	UP	heat shock protein 90-2 [Brassica oleracea var. oleracea]	protein folding;unfolded protein binding;ATP binding;response to stress	Protein processing in endoplasmic reticulum;Plant-pathogen interaction
	GeneID:106422794	UP	[Brassica napus];uncharacterized protein LOC106422794 [Brassica napus]	-	-
	GeneID:106375394	UP	early nodulin-like protein 1 [Brassica napus]	electron carrier activity;integral component of membrane;anchored component of membrane;membrane;anchored component of plasma membrane;plasma membrane;copper ion binding	-
	GeneID:106380814	UP	conserved oligomeric Golgi complex subunit 8-like [Brassica napus]	Golgi transport complex	-
AAC vs. AACC	GeneID:106354154	DOWN	CDX96332.1 BnaA07g29430D [Brassica napus];glucuronoxylan 4-O-methyltransferase 3-like [Brassica napus] &gt	integral component of membrane;membrane;xylan biosynthetic process	-
	GeneID:106370070	DOWN	ras-related protein RABA3 [Brassica rapa] &gt;CDX90017.1 BnaA10g00650D [Brassica napus];XP_013665595.1 PREDICTED: ras-related protein RABA3 [Brassica napus] &gt	membrane;endosome;nucleotide binding;Golgi apparatus;endosome membrane;GTP binding;nucleus;cell wall biogenesis;small GTPase mediated signal transduction;protein transport;cell plate;transport	Endocytosis
	GeneID:106379043	DOWN	phosphate transporter PHO1 homolog 5-like [Brassica oleracea var. oleracea]	integral component of membrane;membrane	-
	GeneID:106385528	DOWN	[Brassica napus]	lyase activity;terpenoid biosynthetic process;cytoplasm;terpene synthase activity;magnesium ion binding;metal ion binding;metabolic process	-
	GeneID:106390930	DOWN	XP_013631238.1 PREDICTED: CBL-interacting serine/threonine-protein kinase 24 [Brassica oleracea var. oleracea] &gt;XP_013686938.1 PREDICTED: CBL-interacting serine/threonine-protein kinase 24 [Brassica napus] &gt;CBL-interacting serine/threonine-protein kinase 24 [Brassica oleracea var. oleracea] &gt;XP_013686937.1 PREDICTED: CBL-interacting serine/threonine-protein kinase 24 [Brassica napus] &gt…	protein serine/threonine kinase activity;ATP binding;signal transduction;plant-type vacuole membrane;response to salt stress;protein phosphorylation;protein kinase activity;transferase activity;protein binding;plasma membrane;phosphorylation;nucleus;kinase activity;intracellular signal transduction;nucleotide binding;cytoplasm	-
	GeneID:106396971	DOWN	CDY23897.1 BnaC04g01400D [Brassica napus];poly(A) RNA polymerase cid12-like [Brassica napus] &gt;XP_013692942.1 PREDICTED: poly(A) RNA polymerase cid12-like [Brassica napus] &gt;XP_013692941.1 PREDICTED: poly(A) RNA polymerase cid12-like [Brassica napus] &gt	integral component of membrane;nucleotidyltransferase activity;membrane	-
	GeneID:106404513	DOWN	protein-lysine N-methyltransferase N6AMT2-like [Brassica napus] &gt;CDY06039.1 BnaA09g37410D [Brassica napus]	peptidyl-lysine methylation;transferase activity;protein-lysine N-methyltransferase activity;methylation;nucleic acid binding;methyltransferase activity;cytoplasm	-
	GeneID:106451918	DOWN	protein TIC 62, chloroplastic isoform X1 [Raphanus sativus];protein TIC 62, chloroplastic-like isoform X1 [Brassica napus] &gt;CDX92286.1 BnaA05g21210D [Brassica napus];XP_013749357.1 PREDICTED: protein TIC 62, chloroplastic-like isoform X2 [Brassica napus] &gt	chloroplast envelope;protein transport;chloroplast inner membrane;chloroplast thylakoid;chloroplast stroma;plastid;transport;chloroplast thylakoid membrane;thylakoid;membrane;chloroplast;plastid inner membrane	-
	novel.56630	DOWN	[Brassica napus]	-	-
	novel.12925	UP	[Brassica napus]	-	-
	novel.49864	UP	[Brassica napus]	RNA binding	-
	GeneID:106446179	UP	lysine histidine transporter 1-like [Brassica napus]	integral component of membrane;membrane	-
	GeneID:106368467	UP	-	-	-
