# Supplementary material for: Transcriptome Shock in Developing Embryos of a Brassica napus and Brassica rapa Hybrid
Source: Int J Mol Sci. 2023 Nov 12;24(22):16238. doi: 10.3390/ijms242216238 (PMC10671433; doi:10.3390/ijms242216238)
Supplement: Supplementary file 1 [file ijms-24-16238-s001.zip › Supplementary Tables/Table S4.xlsx]

## Sheet: Sheet1
GO ID and GO items of DEGs													KEGG items of DEGs
AACCvsAA			AACCvsAAC			AAvsAAC							AACCvsAA					AACCvsAAC					AAvsAAC
ID	Description		ID	Description		ID	Description						Pathway Hierarchy1	Pathway Hierarchy2	KEGG Pathway	Pathway ID	P-Value	Pathway Hierarchy1	Pathway Hierarchy2	KEGG Pathway	Pathway ID	P-Value	Pathway Hierarchy1	Pathway Hierarchy2	KEGG Pathway	Pathway ID	P-Value
GO:0044444	cytoplasmic part		GO:0044422	organelle part		GO:0032991	macromolecular complex						Genetic Information Processing	Translation	Ribosome	ko03010	3.02313e-35	Genetic Information Processing	Folding, sorting and degradation	Ubiquitin mediated proteolysis	ko04120	2.82001e-06	Genetic Information Processing	Translation	Ribosome	ko03010	1.16196e-48
GO:0032991	macromolecular complex		GO:0044444	cytoplasmic part		GO:0044422	organelle part						Genetic Information Processing	Transcription	Spliceosome	ko03040	2.37264e-09	Genetic Information Processing	Folding, sorting and degradation	Proteasome	ko03050	1.43917e-05	Metabolism	Energy metabolism	Photosynthesis	ko00195	5.36826e-09
GO:1901566	organonitrogen compound biosynthetic process		GO:0032991	macromolecular complex		GO:0044444	cytoplasmic part						Metabolism	Nucleotide metabolism	Pyrimidine metabolism	ko00240	1.31713e-06	Genetic Information Processing	Translation	RNA transport	ko03013	3.42214e-05	Metabolism	Energy metabolism	Oxidative phosphorylation	ko00190	1.1484e-07
GO:0005622	intracellular		GO:0005622	intracellular		GO:0005622	intracellular						Genetic Information Processing	Folding, sorting and degradation	Proteasome	ko03050	4.31924e-06	Genetic Information Processing	Folding, sorting and degradation	Protein processing in endoplasmic reticulum	ko04141	0.000392909	Genetic Information Processing	Folding, sorting and degradation	Proteasome	ko03050	3.13202e-07
GO:1901564	organonitrogen compound metabolic process		GO:1901564	organonitrogen compound metabolic process		GO:1901564	organonitrogen compound metabolic process						Cellular Processes	Transport and catabolism	Autophagy - other eukaryotes	ko04136	1.17595e-05	Genetic Information Processing	Transcription	Spliceosome	ko03040	0.00045318	Genetic Information Processing	Transcription	Spliceosome	ko03040	1.52205e-06
GO:0044763	single−organism cellular process		GO:0044281	small molecule metabolic process		GO:0001906	cell killing						Genetic Information Processing	Translation	RNA transport	ko03013	0.000123494	Genetic Information Processing	Translation	mRNA surveillance pathway	ko03015	0.00049356	Genetic Information Processing	Folding, sorting and degradation	Protein processing in endoplasmic reticulum	ko04141	3.70162e-05
GO:0009987	cellular process		GO:0044248	cellular catabolic process		GO:0044281	small molecule metabolic process						Genetic Information Processing	Folding, sorting and degradation	Protein export	ko03060	0.000318687	Metabolism	Amino acid metabolism	Arginine and proline metabolism	ko00330	0.00076732	Genetic Information Processing	Translation	RNA transport	ko03013	5.25124e-05
GO:0000166	nucleotide binding		GO:0001906	cell killing		GO:0044237	cellular metabolic process						Metabolism	Nucleotide metabolism	Purine metabolism	ko00230	0.00090217	Metabolism	Amino acid metabolism	Arginine biosynthesis	ko00220	0.0010246	Metabolism	Energy metabolism	Carbon fixation in photosynthetic organisms	ko00710	0.000124699
GO:0071702	organic substance transport		GO:0005886	plasma membrane		GO:0098542	defense response to other organism						Genetic Information Processing	Translation	mRNA surveillance pathway	ko03015	0.00124067	Cellular Processes	Transport and catabolism	Autophagy - other eukaryotes	ko04136	0.00174707	Metabolism	Amino acid metabolism	Arginine biosynthesis	ko00220	0.000235879
GO:0016627	oxidoreductase activity, acting on the CH−CH group of donors		GO:0044419	interspecies interaction between organisms		GO:0006818	hydrogen transport						Metabolism	Glycan biosynthesis and metabolism	Other glycan degradation	ko00511	0.00142883	Metabolism	Energy metabolism	Carbon fixation in photosynthetic organisms	ko00710	0.00202414	Metabolism	Energy metabolism	Photosynthesis - antenna proteins	ko00196	0.00066629
GO:0016787	hydrolase activity		GO:0071702	organic substance transport		GO:0009605	response to external stimulus						Metabolism	Metabolism of cofactors and vitamins	Porphyrin and chlorophyll metabolism	ko00860	0.00266361	Metabolism	Energy metabolism	Oxidative phosphorylation	ko00190	0.00214742	Metabolism	Amino acid metabolism	Alanine, aspartate and glutamate metabolism	ko00250	0.000686479
			GO:0044763	single−organism cellular process		GO:0071702	organic substance transport						Genetic Information Processing	Folding, sorting and degradation	Ubiquitin mediated proteolysis	ko04120	0.0041474	Metabolism	Overview	Carbon metabolism	ko01200	0.00211032	Metabolism	Nucleotide metabolism	Pyrimidine metabolism	ko00240	0.000870922
			GO:0006396	RNA processing		GO:0016853	isomerase activity						Metabolism	Energy metabolism	Carbon fixation in photosynthetic organisms	ko00710	0.00407864	Metabolism	Metabolism of terpenoids and polyketides	Brassinosteroid biosynthesis	ko00905	0.00270537	Genetic Information Processing	Translation	Ribosome biogenesis in eukaryotes	ko03008	0.00146515
			GO:0051179	localization									Metabolism	Energy metabolism	Oxidative phosphorylation	ko00190	0.00419038	Genetic Information Processing	Folding, sorting and degradation	RNA degradation	ko03018	0.00451608	Metabolism	Overview	Carbon metabolism	ko01200	0.00210013
			GO:0016853	isomerase activity									Metabolism	Lipid metabolism	Biosynthesis of unsaturated fatty acids	ko01040	0.00367339	Metabolism	Overview	Biosynthesis of amino acids	ko01230	0.00444288	Metabolism	Amino acid metabolism	Lysine degradation	ko00310	0.00289219
			GO:0044723	single−organism carbohydrate metabolic process									Genetic Information Processing	Folding, sorting and degradation	Protein processing in endoplasmic reticulum	ko04141	0.00538958	Metabolism	Carbohydrate metabolism	Citrate cycle (TCA cycle)	ko00020	0.00529914	Metabolism	Metabolism of cofactors and vitamins	Thiamine metabolism	ko00730	0.0063697
			GO:0003824	catalytic activity									Metabolism	Amino acid metabolism	Arginine biosynthesis	ko00220	0.00706066	Metabolism	Lipid metabolism	Biosynthesis of unsaturated fatty acids	ko01040	0.00499964	Metabolism	Carbohydrate metabolism	Citrate cycle (TCA cycle)	ko00020	0.00992725
			GO:0036094	small molecule binding									Metabolism	Overview	Biosynthesis of amino acids	ko01230	0.00770626	Metabolism	Glycan biosynthesis and metabolism	Other glycan degradation	ko00511	0.00681561	Metabolism	Nucleotide metabolism	Purine metabolism	ko00230	0.0237951
			GO:0044237	cellular metabolic process									Metabolism	Overview	Carbon metabolism	ko01200	0.0108839	Metabolism	Biosynthesis of other secondary metabolites	Flavonoid biosynthesis	ko00941	0.00897766	Genetic Information Processing	Transcription	RNA polymerase	ko03020	0.0277029
			GO:0009605	response to external stimulus									Cellular Processes	Transport and catabolism	Phagosome	ko04145	0.0130651	Cellular Processes	Transport and catabolism	Endocytosis	ko04144	0.0111799	Metabolism	Lipid metabolism	Biosynthesis of unsaturated fatty acids	ko01040	0.040784
													Metabolism	Carbohydrate metabolism	Fructose and mannose metabolism	ko00051	0.0134301	Cellular Processes	Transport and catabolism	Phagosome	ko04145	0.0106984	Metabolism	Carbohydrate metabolism	Fructose and mannose metabolism	ko00051	0.0434546
													Genetic Information Processing	Transcription	RNA polymerase	ko03020	0.0149988	Genetic Information Processing	Transcription	RNA polymerase	ko03020	0.0118178
													Metabolism	Carbohydrate metabolism	Glycolysis / Gluconeogenesis	ko00010	0.0153075	Genetic Information Processing	Translation	Ribosome	ko03010	0.011698
													Metabolism	Metabolism of cofactors and vitamins	Vitamin B6 metabolism	ko00750	0.0157848	Metabolism	Nucleotide metabolism	Pyrimidine metabolism	ko00240	0.0104852
													Metabolism	Carbohydrate metabolism	Citrate cycle (TCA cycle)	ko00020	0.0327844	Metabolism	Carbohydrate metabolism	Amino sugar and nucleotide sugar metabolism	ko00520	0.0201686
													Metabolism	Glycan biosynthesis and metabolism	Glycosylphosphatidylinositol(GPI)-anchor biosynthesis	ko00563	0.0425901	Metabolism	Energy metabolism	Sulfur metabolism	ko00920	0.0206541
													Metabolism	Metabolism of cofactors and vitamins	One carbon pool by folate	ko00670	0.0462962	Metabolism	Amino acid metabolism	Lysine degradation	ko00310	0.0285867
													Metabolism	Overview	Fatty acid metabolism	ko01212	0.0489991	Metabolism	Carbohydrate metabolism	Fructose and mannose metabolism	ko00051	0.0286437
																		Metabolism	Glycan biosynthesis and metabolism	Glycosphingolipid biosynthesis - ganglio series	ko00604	0.0292702
																		Metabolism	Lipid metabolism	Arachidonic acid metabolism	ko00590	0.0308626
																		Metabolism	Metabolism of other amino acids	Glutathione metabolism	ko00480	0.0350705
																		Metabolism	Amino acid metabolism	Alanine, aspartate and glutamate metabolism	ko00250	0.0439771
																		Cellular Processes	Transport and catabolism	Peroxisome	ko04146	0.0459037
																		Metabolism	Glycan biosynthesis and metabolism	Glycosaminoglycan degradation	ko00531	0.0476878
