# Supplementary material for: Transcriptome Shock in Developing Embryos of a Brassica napus and Brassica rapa Hybrid
Source: Int J Mol Sci. 2023 Nov 12;24(22):16238. doi: 10.3390/ijms242216238 (PMC10671433; doi:10.3390/ijms242216238)
Supplement: Supplementary file 1 [file ijms-24-16238-s001.zip › Supplementary Tables/Table S5.xlsx]

## Sheet: Sheet1
DEGs associated with embryonic development for KEGG pathway analysis
AACCvsAA		AACCvsAAC		AAvsAAC
geneID	logFC	geneID	logFC	geneID	logFC
GeneID:106391722	-5.53548	GeneID:106353400	-12.1057	GeneID:106358372	3.91134
GeneID:106427233	-4.84923	GeneID:106353752	-12.1057	GeneID:106360428	3.91134
GeneID:106371831	4.02291	GeneID:106354174	-12.1057	GeneID:106374890	3.91134
GeneID:106384412	4.02291	GeneID:106356820	-12.1057	GeneID:106380965	3.91134
GeneID:106384439	4.02291	GeneID:106357920	-12.1057	GeneID:106382095	3.91134
novel.75875	-5.0812	GeneID:106358190	-12.1057	GeneID:106382886	3.91134
GeneID:106439686	-5.55532	GeneID:106358372	-12.1057	GeneID:106388417	4.77419
GeneID:106442371	-5.55532	GeneID:106358581	-12.1057	GeneID:106388481	4.77419
GeneID:106452540	-4.68941	GeneID:106359589	-12.1057	GeneID:106389745	4.77419
GeneID:106410297	-4.38881	GeneID:106360428	-12.1057	GeneID:106389841	4.77419
GeneID:106399280	-5.53548	GeneID:106360950	-12.1057	GeneID:106390109	4.77419
GeneID:106375388	4.02291	GeneID:106361449	-12.1057	GeneID:106390780	4.77419
GeneID:106398538	-5.53548	GeneID:106361737	-12.1057	GeneID:106391722	7.45781
novel.80283	-5.0812	GeneID:106364905	8.31531	GeneID:106395410	7.45781
GeneID:106356820	1.08537	GeneID:106366348	8.31531	GeneID:106396902	7.45781
GeneID:106408489	-4.38881	GeneID:106366728	8.31531	GeneID:106396980	7.45781
GeneID:106428225	-4.84923	GeneID:106366744	8.31531	GeneID:106398538	7.45781
GeneID:106353400	1.08537	GeneID:106366749	8.31531	GeneID:106399280	7.45781
GeneID:106405638	-5.53548	GeneID:106366960	8.31531	GeneID:106405680	7.45781
GeneID:106399466	-5.53548	GeneID:106367750	8.31531	GeneID:106405757	2.19198
GeneID:106413570	-4.38881	GeneID:106368039	8.31531	GeneID:106405854	2.19198
GeneID:111210900	-4.68941	GeneID:106369324	3.38025	GeneID:106407449	2.52581
GeneID:106440491	-5.55532	GeneID:106369326	3.38025	GeneID:106410933	3.20928
GeneID:106451312	-4.68941	GeneID:106371455	3.38025	GeneID:106410953	3.20928
GeneID:106396980	-5.53548	GeneID:106371924	3.38025	GeneID:106415078	3.20928
GeneID:106429306	-4.84923	GeneID:106372179	3.38025	GeneID:106415672	3.20928
GeneID:106436056	-3.25649	GeneID:106373304	3.38025	GeneID:106421958	3.20928
GeneID:111213165	-5.0812	GeneID:106374609	3.38025	GeneID:106424431	3.20928
GeneID:106354416	1.08537	GeneID:106374890	3.38025	GeneID:106425140	3.20928
GeneID:106437655	-3.25649	GeneID:106375374	2.18739	GeneID:106425616	3.20928
novel.13930	-5.0812	GeneID:106377439	2.18739	GeneID:106426034	3.20928
GeneID:106406941	-5.53548	GeneID:106379839	2.18739	GeneID:106426759	3.20928
GeneID:106445628	-4.68941	GeneID:106380965	2.18739	GeneID:106426760	3.20928
GeneID:106430324	-4.84923	GeneID:106381310	2.18739	GeneID:106427750	3.20928
GeneID:106391323	-5.53548	GeneID:106381968	2.18739	GeneID:106431387	4.04219
GeneID:106438736	-3.25649	GeneID:106384412	2.18739	GeneID:106432222	4.04219
GeneID:106388283	7.17062	GeneID:106384439	2.18739	GeneID:106433308	4.04219
GeneID:106428158	-4.84923	GeneID:106384853	2.18739	GeneID:106436056	4.04219
GeneID:106366744	4.02291	GeneID:106386927	2.30611	GeneID:106440491	4.79275
GeneID:106380965	4.02291	GeneID:106387171	2.30611	GeneID:111205238	2.98447
GeneID:106364905	4.02291	GeneID:106387892	2.30611	GeneID:111208838	2.98447
GeneID:106397319	-5.53548	GeneID:106388283	2.30611	GeneID:111213165	2.98447
GeneID:106403613	-5.53548	GeneID:106388481	2.30611	GeneID:111213324	2.98447
GeneID:106403621	-5.53548	GeneID:106389745	2.30611	novel.75875	5.51869
GeneID:106435626	-3.25649	GeneID:106389841	2.30611	GeneID:111198719	1.85446
GeneID:106375590	4.02291	GeneID:106389984	2.30611	GeneID:106360784	3.91134
GeneID:106384853	4.02291	GeneID:106390107	2.30611	GeneID:111210002	2.98447
GeneID:106401401	-5.53548	GeneID:106390780	2.30611	GeneID:111215958	3.06734
GeneID:106406666	-5.53548	GeneID:106391323	2.30611	novel.62550	3.06734
GeneID:106411770	-4.38881	GeneID:106392276	2.30611	GeneID:106401784	7.45781
GeneID:106434644	-4.84923	GeneID:106392431	2.30611	GeneID:106351898	3.16152
GeneID:106400639	-5.53548	GeneID:106395380	2.30611	GeneID:106380638	3.91134
GeneID:106438121	-3.25649	GeneID:106396780	2.30611	GeneID:106376703	3.91134
GeneID:111213139	-5.0812	GeneID:106396902	2.30611	GeneID:106387492	3.91134
novel.80302	-5.0812	GeneID:106396980	2.30611	GeneID:106400840	7.45781
GeneID:106401772	-5.53548	GeneID:106397319	2.30611	GeneID:106415086	3.20928
GeneID:106451870	-4.68941	GeneID:106398538	2.30611	GeneID:106353581	3.16152
GeneID:106363441	4.02291	GeneID:106398587	1.69123	GeneID:106408950	2.52581
GeneID:106367750	4.02291	GeneID:106398595	1.69123	GeneID:106427145	3.20928
GeneID:111197706	-4.68941	GeneID:106399280	1.69123	GeneID:106409240	2.52581
GeneID:111213829	-5.0812	GeneID:106399466	1.69123	GeneID:106412919	3.20928
GeneID:106353173	1.08537	GeneID:106400685	1.69123	GeneID:106376811	3.91134
GeneID:106368306	4.02291	GeneID:106401772	1.69123	GeneID:106376623	3.91134
GeneID:106372179	4.02291	GeneID:106401856	1.69123	GeneID:106421303	3.20928
GeneID:106395380	-5.53548	GeneID:106402162	1.69123	GeneID:106389371	4.77419
GeneID:106424775	-4.84923	GeneID:106402324	1.69123	GeneID:106427499	3.20928
GeneID:106428192	-4.84923	GeneID:106402747	1.69123	GeneID:106439662	4.79275
GeneID:106439143	-5.55532	GeneID:106403613	1.69123	GeneID:106383067	3.91134
GeneID:111215528	-5.0812	GeneID:106403621	1.69123	GeneID:106376023	3.91134
GeneID:111209879	-4.68941	GeneID:106405638	1.69123	GeneID:106410294	3.20928
GeneID:106392431	-5.53548	GeneID:106405680	1.69123	GeneID:106410863	3.20928
GeneID:106369226	4.02291	GeneID:106405757	1.69123	GeneID:106411860	3.20928
GeneID:106451701	-4.68941	GeneID:106405854	1.69123	novel.5841	3.06734
GeneID:106452604	-4.68941	GeneID:106406666	1.69123	GeneID:106351956	3.16152
novel.59696	-5.0812	GeneID:106406810	6.93334	GeneID:106376492	3.91134
GeneID:106410697	-4.38881	GeneID:106406941	6.93334	GeneID:106401780	7.45781
GeneID:106377439	4.02291	GeneID:106408489	6.93334	novel.84608	5.51869
GeneID:106379839	4.02291	GeneID:106409004	6.93334	GeneID:106418378	3.20928
GeneID:106419893	2.41956	GeneID:106410297	-7.579	GeneID:106452909	1.85446
GeneID:106422808	2.41956	GeneID:106410697	-7.579	GeneID:106397002	7.45781
GeneID:106432723	-4.84923	GeneID:106411747	-7.579	GeneID:106402564	7.45781
GeneID:106438192	-3.25649	GeneID:106411770	-7.579	GeneID:106416140	3.20928
GeneID:106443768	-4.68941	GeneID:106411773	-7.579	GeneID:106424338	3.20928
GeneID:106452529	-4.68941	GeneID:106411959	-7.579	GeneID:106447630	4.79275
novel.60276	-5.0812	GeneID:106412164	-7.579	GeneID:106383109	3.91134
novel.60277	-5.0812	GeneID:106412166	-7.579	GeneID:106383136	3.91134
GeneID:106366960	4.02291	GeneID:106412197	-7.579	GeneID:106426302	3.20928
GeneID:106385188	4.02291	GeneID:106413570	-7.579	GeneID:106426399	3.20928
GeneID:106401865	-5.53548	GeneID:106414221	-7.579	GeneID:106418160	3.20928
GeneID:106451862	-4.68941	GeneID:106414886	-7.579	GeneID:106452760	1.85446
GeneID:106418315	2.41956	GeneID:106415078	-7.579	GeneID:106348688	3.16152
GeneID:106426759	-4.84923	GeneID:106415119	-7.579	GeneID:106421799	3.20928
GeneID:106426760	-4.84923	GeneID:106415293	-7.579	GeneID:106435139	4.04219
GeneID:111213324	-5.0812	GeneID:106416025	-7.579	GeneID:106401015	7.45781
GeneID:111212683	-4.68941	GeneID:106417501	-7.579	GeneID:111208485	2.98447
GeneID:111213411	-5.0812	GeneID:106418315	-7.579	GeneID:106397117	7.45781
GeneID:106415672	2.41956	GeneID:106418512	-7.579
GeneID:106358372	1.08537	GeneID:106419149	-7.579
GeneID:106422751	2.41956	GeneID:106419760	-7.579
GeneID:111197887	-4.68941	GeneID:106419786	-7.579
GeneID:106433603	-4.84923	GeneID:106419893	-7.579
GeneID:106387171	7.17062	GeneID:106420304	-7.579
GeneID:106388250	7.17062	GeneID:106420399	-7.579
GeneID:106417501	2.41956	GeneID:106421372	-7.579
GeneID:106450509	-4.68941	GeneID:106422447	-7.579
GeneID:106360428	4.02291	GeneID:106422751	-7.579
GeneID:106361449	4.02291	GeneID:106422808	-7.579
GeneID:106402324	-5.53548	GeneID:106424431	-7.579
GeneID:106405854	-5.53548	GeneID:106424775	-7.579
GeneID:106407449	-4.38881	GeneID:106425140	-7.579
GeneID:106410953	-4.38881	GeneID:106425413	-7.579
GeneID:106415078	-4.38881	GeneID:106426034	-7.579
GeneID:106431387	-4.84923	GeneID:106426759	-7.579
GeneID:106438126	-3.25649	GeneID:106426760	-7.579
GeneID:106445474	-4.68941	GeneID:106427233	-7.579
GeneID:111207152	-4.68941	GeneID:106427750	-7.579
GeneID:106409280	-4.38881	GeneID:106428158	-7.579
novel.22810	-5.0812	GeneID:106428192	-7.579
GeneID:111212978	-5.0812	GeneID:106428225	-7.579
GeneID:106389841	-5.53548	GeneID:106428892	-7.579
GeneID:106412164	-4.38881	GeneID:106429127	-7.579
GeneID:106412166	-4.38881	GeneID:106429306	-2.05669
GeneID:106412197	-4.38881	GeneID:106430188	-2.05669
GeneID:106427180	-4.84923	GeneID:106430324	-2.05669
GeneID:106375374	4.02291	GeneID:106430859	-2.05669
GeneID:106394916	-5.53548	GeneID:106431388	-2.05669
GeneID:106423123	2.41956	GeneID:106431520	-2.05669
novel.45417	-5.0812	GeneID:106432222	-2.05957
GeneID:106410933	-4.38881	GeneID:106432272	-2.05957
GeneID:106412104	-4.38881	GeneID:106432723	-2.05957
GeneID:106366348	4.02291	GeneID:106433603	-2.05957
GeneID:106400685	-5.53548	GeneID:106433782	-2.05957
GeneID:106439495	-5.55532	GeneID:106434644	-2.43646
GeneID:106354474	1.08537	GeneID:106435626	-2.43646
GeneID:111199415	-4.68941	GeneID:106436056	-2.43646
GeneID:106418512	2.41956	GeneID:106436787	-2.43646
GeneID:106430859	-4.84923	GeneID:106437655	-2.43646
GeneID:106431409	-4.84923	GeneID:106438121	-2.43646
GeneID:106371924	4.02291	GeneID:106438126	-2.43646
novel.47598	-5.0812	GeneID:106438192	-2.43646
GeneID:106429084	-4.84923	GeneID:106439495	-2.43646
GeneID:106376287	4.02291	GeneID:106439686	-1.17632
GeneID:106420515	2.41956	GeneID:106439725	-1.17632
GeneID:106435824	-3.25649	GeneID:106442259	-1.17632
GeneID:106414886	-4.38881	GeneID:106443647	-1.17632
GeneID:106401856	-5.53548	GeneID:106443768	-1.17632
GeneID:106412552	-4.38881	GeneID:106444919	-1.17632
GeneID:106431520	-4.84923	GeneID:106445474	-1.17632
GeneID:106447222	-4.68941	GeneID:106445784	-1.17632
GeneID:106402162	-5.53548	GeneID:106445830	-1.17632
GeneID:106412147	-4.38881	GeneID:106446408	-1.17632
GeneID:106425616	-4.84923	GeneID:106447026	-1.17632
GeneID:106426034	-4.84923	GeneID:106447222	-1.17632
GeneID:106396902	-5.53548	GeneID:106450509	-1.17632
GeneID:106453197	-4.68941	GeneID:106451312	-1.17632
GeneID:106453207	-4.68941	GeneID:106451315	-1.17632
GeneID:106365936	4.02291	GeneID:106451701	-1.17632
novel.30588	-5.0812	GeneID:106451862	-1.17632
GeneID:106412290	-4.38881	GeneID:106451870	-1.17632
GeneID:106447638	-4.68941	GeneID:106452529	-1.17632
GeneID:106449839	-4.68941	GeneID:106452540	-1.17632
GeneID:106424431	2.41956	GeneID:106452604	-1.17632
GeneID:106432272	-4.84923	GeneID:106453197	-1.17632
GeneID:106386927	7.17062	GeneID:106453706	-1.17632
GeneID:106419760	2.41956	GeneID:106455009	-1.17632
GeneID:106354630	1.08537	GeneID:111197887	-1.17632
GeneID:106381310	4.02291	GeneID:111199201	-1.17632
GeneID:106392159	-5.53548	GeneID:111199415	-1.17632
GeneID:106374609	4.02291	GeneID:111201254	-1.17632
GeneID:106382095	4.02291	GeneID:111205238	-1.17632
GeneID:106358581	1.08537	GeneID:111207152	-1.17632
GeneID:106411773	-4.38881	GeneID:111208838	4.62243
GeneID:106414816	-4.38881	GeneID:111209879	4.62243
GeneID:106415293	-4.38881	GeneID:111212683	4.62243
GeneID:106368039	4.02291	GeneID:111212978	4.62243
GeneID:106405680	-5.53548	GeneID:111213139	4.62243
GeneID:106433308	-4.84923	GeneID:111213165	4.62243
GeneID:106418423	2.41956	GeneID:111213324	4.62243
novel.38718	-5.0812	GeneID:111213429	4.62243
GeneID:106421958	2.41956	GeneID:111213829	4.62243
GeneID:106389745	-5.53548	GeneID:111215528	4.62243
GeneID:106369324	4.02291	GeneID:111216208	4.62243
GeneID:106369326	4.02291	novel.13930	4.62243
GeneID:106392276	-5.53548	novel.22810	4.62243
GeneID:106407210	-4.38881	novel.23750	4.62243
GeneID:106436787	-3.25649	novel.30588	4.62243
GeneID:106402747	-5.53548	novel.3236	4.62243
GeneID:106446408	-4.68941	novel.36645	4.62243
GeneID:106389304	-5.53548	novel.39524	4.62243
GeneID:106395410	-5.53548	novel.41706	4.62243
GeneID:106418336	2.41956	novel.41709	4.62243
GeneID:106422447	2.41956	novel.45417	4.62243
GeneID:111205238	-4.68941	novel.59696	4.62243
GeneID:106400779	-5.53548	novel.60277	4.62243
GeneID:106438194	-3.25649	novel.63581	4.62243
GeneID:111208838	-4.68941	novel.75875	4.62243
GeneID:106453019	-4.68941	novel.76045	4.62243
GeneID:106417438	2.41956	novel.80283	4.62243
GeneID:106425140	-4.84923	novel.80302	4.62243
GeneID:106357920	1.08537	GeneID:106362173	-12.1057
GeneID:106381968	4.02291	GeneID:106410267	-7.579
GeneID:106429127	-4.84923	GeneID:106410416	-7.579
GeneID:106388417	7.17062	GeneID:106360784	-12.1057
GeneID:106388481	7.17062	GeneID:106362267	-12.1057
GeneID:106398587	-5.53548	GeneID:106355583	-12.1057
GeneID:106411959	-4.38881	GeneID:106439232	-2.43646
GeneID:106452587	-4.68941	GeneID:111210002	4.62243
GeneID:106406810	-5.53548	novel.62550	4.62243
GeneID:106416025	2.41956	GeneID:106379047	2.18739
GeneID:106452666	-4.68941	novel.76433	4.62243
GeneID:106361737	4.02291	GeneID:106353969	-12.1057
GeneID:106374890	4.02291	GeneID:106381143	2.18739
GeneID:106409004	-4.38881	GeneID:111213680	4.62243
GeneID:106401617	-5.53548	GeneID:106419352	-7.579
GeneID:106415119	-4.38881	GeneID:106422628	-7.579
GeneID:106445784	-4.68941	GeneID:106440690	-1.17632
GeneID:106394622	-5.53548	GeneID:106354557	-12.1057
GeneID:106454867	-4.68941	GeneID:106374933	3.38025
GeneID:106372726	4.02291	GeneID:106372421	3.38025
GeneID:106430188	-4.84923	GeneID:106383518	2.18739
novel.23750	-5.0812	GeneID:106400371	1.69123
GeneID:106414140	-4.38881	GeneID:106401784	1.69123
GeneID:106414221	-4.38881	GeneID:106426212	-7.579
GeneID:106399561	-5.53548	GeneID:111207300	-1.17632
GeneID:106411747	-4.38881	GeneID:106362424	8.31531
GeneID:106403058	-5.53548	GeneID:106412078	-7.579
GeneID:106419369	2.41956	GeneID:111208859	4.62243
GeneID:106440668	-5.55532	GeneID:106380638	2.18739
GeneID:106386962	7.17062	novel.80300	4.62243
GeneID:106421372	2.41956	novel.80301	4.62243
GeneID:106439725	-5.55532	GeneID:106376703	2.18739
GeneID:106431388	-4.84923	GeneID:106379322	2.18739
GeneID:106453706	-4.68941	GeneID:106398347	2.30611
GeneID:106396753	-5.53548	GeneID:106423674	-7.579
GeneID:106444919	-4.68941	novel.73445	4.62243
GeneID:106359589	1.08537	GeneID:106377018	2.18739
GeneID:106390780	-5.53548	GeneID:106377450	2.18739
GeneID:106445830	-4.68941	GeneID:106406432	1.69123
GeneID:106427750	-4.84923	GeneID:106419460	-7.579
GeneID:106361444	4.02291	GeneID:106426028	-7.579
GeneID:106405757	-5.53548	GeneID:106440641	-1.17632
GeneID:111198719	-4.68941	GeneID:106387492	2.30611
GeneID:111204593	-4.68941	GeneID:106400840	1.69123
GeneID:111204472	-4.68941	GeneID:106415086	-7.579
GeneID:106410416	-4.38881	GeneID:106370005	3.38025
GeneID:106410267	-4.38881	GeneID:106397139	2.30611
GeneID:106362173	4.02291	GeneID:106410800	-7.579
GeneID:106452279	-4.68941	GeneID:106433238	-2.05957
GeneID:106360784	4.02291	GeneID:111213562	4.62243
GeneID:106355583	1.08537	GeneID:106353581	-12.1057
GeneID:106439232	-5.55532	GeneID:106376165	2.18739
GeneID:111215958	-5.0812	GeneID:106407257	6.93334
GeneID:106379047	4.02291	GeneID:106427082	-7.579
novel.76433	-5.0812	GeneID:106366908	8.31531
GeneID:106353969	1.08537	GeneID:106402979	1.69123
GeneID:106381143	4.02291	GeneID:106354743	-12.1057
GeneID:111213680	-5.0812	GeneID:106375399	2.18739
GeneID:106440690	-5.55532	GeneID:106408949	6.93334
GeneID:106354557	1.08537	GeneID:106408950	6.93334
GeneID:106354700	1.08537	GeneID:106441094	-1.17632
GeneID:106374933	4.02291	GeneID:106427145	-7.579
GeneID:111208232	-4.68941	GeneID:106409240	6.93334
GeneID:106417700	2.41956	GeneID:106412919	-7.579
GeneID:106400371	-5.53548	GeneID:106354183	-12.1057
GeneID:106401784	-5.53548	GeneID:106376811	2.18739
GeneID:106426212	-4.84923	GeneID:106383112	2.18739
GeneID:111207300	-4.68941	GeneID:106416365	-7.579
GeneID:106372421	4.02291	GeneID:106376623	2.18739
GeneID:106383034	4.02291	GeneID:106433973	-2.05957
GeneID:106383518	4.02291	GeneID:106405163	1.69123
GeneID:106391328	-5.53548	GeneID:106415432	-7.579
GeneID:106362424	4.02291	GeneID:106361510	-12.1057
GeneID:106412078	-4.38881	GeneID:106421303	-7.579
GeneID:111208859	-4.68941	GeneID:106390355	2.30611
GeneID:106380638	4.02291	GeneID:106396643	2.30611
GeneID:106376703	4.02291	GeneID:106419899	-7.579
GeneID:106379322	4.02291	GeneID:106425658	-7.579
GeneID:106398347	-5.53548	GeneID:106447065	-1.17632
GeneID:106423674	2.41956	GeneID:111204216	-1.17632
GeneID:106428078	-4.84923	novel.58385	4.62243
GeneID:106377018	4.02291	GeneID:106389371	2.30611
GeneID:106439703	-5.55532	GeneID:106424422	-7.579
GeneID:106419460	2.41956	GeneID:106427499	-7.579
GeneID:106406432	-5.53548	GeneID:106439662	-1.17632
GeneID:106426028	-4.84923	GeneID:106439664	-1.17632
GeneID:106377450	4.02291	GeneID:106451643	-1.17632
GeneID:106387492	7.17062	GeneID:106435650	-2.43646
GeneID:106400840	-5.53548	GeneID:106434319	-2.43646
GeneID:106405744	-5.53548	GeneID:106387615	2.30611
GeneID:106415086	-4.38881	novel.80977	4.62243
GeneID:106370005	4.02291	novel.80368	4.62243
GeneID:106370122	4.02291	GeneID:106353338	-12.1057
GeneID:111213562	-5.0812	GeneID:106383067	2.18739
GeneID:106433238	-4.84923	GeneID:106415622	-7.579
GeneID:106397139	-5.53548	GeneID:106451557	-1.17632
GeneID:106410800	-4.38881	GeneID:106420461	-7.579
GeneID:106353581	1.08537	GeneID:106361939	-12.1057
GeneID:106376165	4.02291	GeneID:106397920	2.30611
GeneID:106407257	-4.38881	GeneID:106454854	-1.17632
GeneID:106427082	-4.84923	GeneID:106406633	1.69123
GeneID:106366908	4.02291	GeneID:106447074	-1.17632
GeneID:106402979	-5.53548	GeneID:111198742	-1.17632
GeneID:106354743	1.08537	GeneID:106376023	2.18739
GeneID:106375399	4.02291	GeneID:106383627	2.18739
GeneID:106408950	-4.38881	GeneID:106387257	2.30611
GeneID:106441094	-5.55532	GeneID:106391897	2.30611
GeneID:106387677	7.17062	GeneID:106392106	2.30611
GeneID:106427145	-4.84923	GeneID:106394869	2.30611
GeneID:106409240	-4.38881	GeneID:106405682	1.69123
GeneID:106412919	-4.38881	GeneID:106410294	-7.579
GeneID:106354183	1.08537	GeneID:106411860	-7.579
GeneID:106376811	4.02291	GeneID:106425428	-7.579
GeneID:106416365	2.41956	GeneID:106426199	-7.579
GeneID:106376623	4.02291	GeneID:106431570	-2.05669
GeneID:106391060	-5.53548	GeneID:106439014	-2.43646
GeneID:106428091	-4.84923	GeneID:106441806	-1.17632
novel.47871	-5.0812	GeneID:106446437	-1.17632
GeneID:106347512	1.47809	GeneID:106446688	-1.17632
GeneID:106405163	-5.53548	GeneID:106450539	-1.17632
GeneID:106415432	-4.38881	GeneID:106453025	-1.17632
GeneID:106353562	1.08537	novel.22379	4.62243
GeneID:106361510	4.02291	novel.5841	4.62243
GeneID:106396955	-5.53548	novel.6387	4.62243
GeneID:106421303	2.41956	novel.73655	4.62243
GeneID:106419899	2.41956	GeneID:106351956	2.92495
novel.58385	-5.0812	GeneID:106357116	-12.1057
GeneID:106390355	-5.53548	GeneID:106385249	2.18739
GeneID:106425658	-4.84923	GeneID:106418236	-7.579
GeneID:106396643	-5.53548	GeneID:106446344	-1.17632
GeneID:106430032	-4.84923	GeneID:106418654	-7.579
GeneID:111204216	-4.68941	GeneID:106428557	-7.579
GeneID:106396532	-5.53548	GeneID:111201479	-1.17632
GeneID:106447065	-4.68941	GeneID:111202294	-1.17632
GeneID:106427499	-4.84923	GeneID:106362024	-12.1057
GeneID:106439662	-5.55532	GeneID:106388875	2.30611
GeneID:106435650	-3.25649	GeneID:106431172	-2.05669
GeneID:106438479	-3.25649	novel.84608	4.62243
GeneID:106452813	-4.68941	GeneID:106387416	2.30611
GeneID:106366877	4.02291	GeneID:106387440	2.30611
GeneID:106415234	-4.38881	GeneID:106418378	-7.579
GeneID:106370922	4.02291	GeneID:106452909	-1.17632
novel.80368	-5.0812	novel.34755	4.62243
GeneID:106381915	4.02291	GeneID:106450946	-1.17632
GeneID:106353338	1.08537	GeneID:106411097	-7.579
GeneID:106383067	4.02291	GeneID:106353827	-12.1057
GeneID:106415622	2.41956	GeneID:106360011	-12.1057
GeneID:106420461	2.41956	GeneID:106365667	8.31531
GeneID:106361939	4.02291	GeneID:106369230	3.38025
GeneID:106397920	-5.53548	GeneID:106369240	3.38025
GeneID:106454854	-4.68941	GeneID:106371013	3.38025
GeneID:106406633	-5.53548	GeneID:106415951	-7.579
GeneID:106447074	-4.68941	GeneID:106424338	-7.579
GeneID:106410294	-4.38881	GeneID:106438980	-2.43646
GeneID:106439014	-3.25649	GeneID:106440330	-1.17632
GeneID:106405682	-5.53548	GeneID:106440991	-1.17632
GeneID:106405010	-5.53548	GeneID:106446750	-1.17632
GeneID:106391897	-5.53548	GeneID:106448933	-1.17632
GeneID:106352191	-5.87704	GeneID:106451106	-1.17632
GeneID:106392106	-5.53548	GeneID:111200416	-1.17632
GeneID:106446437	-4.68941	novel.10383	4.62243
novel.73655	-5.0812	GeneID:106362286	-12.1057
GeneID:106444880	-4.68941	GeneID:106362310	8.31531
GeneID:106410863	-4.38881	GeneID:106381057	2.18739
GeneID:106411156	-4.38881	GeneID:106383109	2.18739
GeneID:106425428	-4.84923	GeneID:106383136	2.18739
GeneID:106431570	-4.84923	GeneID:106388458	2.30611
novel.5841	-5.0812	GeneID:106396561	2.30611
GeneID:106401571	-5.53548	GeneID:106426302	-7.579
GeneID:106446688	-4.68941	GeneID:111206550	-1.17632
GeneID:106346524	-4.72491	novel.37870	4.62243
GeneID:106348662	-1.87903	GeneID:106375056	3.38025
GeneID:106382244	4.02291	GeneID:106388756	2.30611
GeneID:106453025	-4.68941	GeneID:106418160	-7.579
GeneID:106426199	-4.84923	GeneID:106452760	-1.17632
GeneID:106450539	-4.68941	GeneID:106371538	3.38025
novel.34435	-5.0812	GeneID:106421799	-7.579
novel.6387	-5.0812	GeneID:106387692	2.30611
GeneID:106376023	4.02291	GeneID:106400773	1.69123
GeneID:106411860	-4.38881	GeneID:106406277	1.69123
GeneID:106441806	-5.55532	GeneID:106433276	-2.05957
GeneID:106387257	7.17062	GeneID:106435139	-2.43646
GeneID:106394545	-5.53548	GeneID:111213830	4.62243
GeneID:106385249	4.02291	novel.77905	4.62243
GeneID:106443279	-5.55532	GeneID:106357495	-12.1057
GeneID:106357116	1.08537	GeneID:106365510	8.31531
GeneID:106376492	4.02291	GeneID:106407384	6.93334
GeneID:106387429	7.17062	GeneID:106432370	-2.05957
GeneID:106418236	2.41956	GeneID:106401015	1.69123
GeneID:106418654	2.41956	GeneID:111208485	4.62243
GeneID:111201479	-4.68941	GeneID:106365631	8.31531
GeneID:106428557	-4.84923	GeneID:106384974	2.18739
GeneID:111202294	-4.68941	GeneID:106442204	-1.17632
GeneID:106349372	-1.01385	GeneID:106402442	1.69123
GeneID:106431172	-4.84923	GeneID:106356999	-12.1057
novel.84608	-5.0812	GeneID:106357019	-12.1057
GeneID:106362024	4.02291	GeneID:106357479	-12.1057
GeneID:106388875	-5.53548	GeneID:106369159	3.38025
GeneID:106401780	-5.53548	GeneID:106375728	2.18739
GeneID:106387416	7.17062	GeneID:106380930	2.18739
GeneID:106387440	7.17062	GeneID:106391281	2.30611
GeneID:106418378	2.41956	GeneID:106397117	2.30611
GeneID:106452909	-4.68941	GeneID:106397181	2.30611
novel.34755	-5.0812	GeneID:106401098	1.69123
GeneID:106411097	-4.38881	GeneID:106406434	1.69123
GeneID:106424329	2.41956	GeneID:106452460	-1.17632
GeneID:106446750	-4.68941	GeneID:111210229	4.62243
GeneID:106356008	1.08537	GeneID:111211072	4.62243
GeneID:106440330	-5.55532	novel.67675	4.62243
GeneID:106360011	1.08537	GeneID:106366040	8.31531
GeneID:106375954	4.02291	GeneID:106396324	2.30611
novel.50543	-5.0812	GeneID:106451277	-1.17632
GeneID:106415951	2.41956	GeneID:106371607	3.38025
GeneID:106365667	4.02291	GeneID:106419086	-7.579
GeneID:106369240	4.02291
GeneID:106371013	4.02291
GeneID:106397002	-5.53548
GeneID:106402564	-5.53548
GeneID:106424338	2.41956
GeneID:106438980	-3.25649
GeneID:106447630	-4.68941
GeneID:111200416	-4.68941
GeneID:106451106	-4.68941
GeneID:106402304	-5.53548
GeneID:106416140	2.41956
GeneID:106440991	-5.55532
GeneID:106369230	4.02291
GeneID:111212698	-4.68941
GeneID:106362286	4.02291
GeneID:106362310	4.02291
GeneID:106383109	4.02291
GeneID:106383136	4.02291
GeneID:106396561	-5.53548
GeneID:106388458	7.17062
GeneID:111206550	-4.68941
GeneID:106426302	-4.84923
GeneID:106426399	-4.84923
GeneID:106381057	4.02291
GeneID:106452760	-4.68941
GeneID:106388756	7.17062
GeneID:106418160	2.41956
GeneID:106375056	4.02291
GeneID:106348688	-3.07617
GeneID:106421799	2.41956
GeneID:106371538	4.02291
GeneID:106445647	-4.68941
GeneID:106450001	-4.68941
GeneID:106387692	7.17062
GeneID:106391017	-5.53548
GeneID:111213830	-5.0812
GeneID:106352352	1.09805
GeneID:106433276	-4.84923
novel.77905	-5.0812
GeneID:106381636	4.02291
GeneID:106406277	-5.53548
GeneID:106435139	-4.84923
GeneID:106345241	-8.59972
GeneID:106365510	4.02291
GeneID:106407384	-4.38881
GeneID:106357495	1.08537
GeneID:106432370	-4.84923
GeneID:106401015	-5.53548
GeneID:111208485	-4.68941
GeneID:106346766	1.57422
GeneID:106346768	1.55545
GeneID:106348452	-3.46574
GeneID:106365631	4.02291
GeneID:106367455	4.02291
GeneID:106375733	4.02291
GeneID:106442204	-5.55532
GeneID:106402442	-5.53548
GeneID:106452460	-4.68941
GeneID:106357479	1.08537
GeneID:106375728	4.02291
GeneID:106380930	4.02291
GeneID:106391281	-5.53548
GeneID:106397117	-5.53548
GeneID:106397181	-5.53548
GeneID:106401098	-5.53548
GeneID:106438196	-3.25649
GeneID:111211072	-4.68941
novel.67675	-5.0812
GeneID:106397105	-5.53548
GeneID:106356999	1.08537
GeneID:106357019	1.08537
GeneID:106406434	-5.53548
GeneID:111210229	-4.68941
GeneID:106366040	4.02291
GeneID:106396324	-5.53548
GeneID:106365747	4.02291
GeneID:106371607	4.02291
GeneID:106419086	2.41956
