# Supplementary material for: Transcriptome Shock in Developing Embryos of a Brassica napus and Brassica rapa Hybrid
Source: Int J Mol Sci. 2023 Nov 12;24(22):16238. doi: 10.3390/ijms242216238 (PMC10671433; doi:10.3390/ijms242216238)
Supplement: Supplementary file 1 [file ijms-24-16238-s001.zip › Supplementary Tables/Table S6.xlsx]

## Sheet: Sheet1
Top20 GO terms of ELD
	Additivity	Ar-expression level dominance	An/Cn-expression level dominance	Transgressive upregulation or Transgressive downregulation
Ar-An	brassinosteroid mediated signaling pathway	translation	DNA replication	response to absence of light
	microtubule-based process	regulation of translational initiation	cellular response to water deprivation	nuclear-transcribed mRNA catabolic process, nonsense-mediated decay
	positive regulation of superoxide dismutase activity	small GTPase mediated signal transduction	cellular response to salt stress	proteasome regulatory particle assembly
	protein folding	ubiquitin-dependent protein catabolic process	gluconeogenesis	regulation of transcription, DNA-templated
	translation	chloroplast	lignan biosynthetic process	polysaccharide biosynthetic process
	large ribosomal subunit	cytoplasm	microtubule-based process	charged-tRNA amino acid modification
	cytosol	cytosol	removal of superoxide radicals	regulation of plant organ formation
	Golgi apparatus	endoplasmic reticulum	tryptophan catabolic process to kynurenine	sulfide oxidation, using siroheme sulfite reductase
	mitochondrial matrix	endoplasmic reticulum membrane	cytoplasm	drug transport
	origin recognition complex	endosome	cytosol	DNA packaging
	plasmodesma	Golgi apparatus	lysosome	hypotonic response
	protein phosphatase type 2A complex	intracellular	MCM complex	regulation of flower development
	tubulin complex	mitochondrial matrix	microtubule	response to cadmium ion
	vacuolar membrane	trans-Golgi network	protein phosphatase type 2A complex	organelle
	catalytic activity	GTP binding	aminopeptidase activity	endoplasmic reticulum-Golgi intermediate compartment
	GTP binding	iron-sulfur cluster binding	arylformamidase activity	alcohol dehydrogenase (NAD) activity
	ketol-acid reductoisomerase activity	isomerase activity	glucose-6-phosphate isomerase activity	sequence-specific DNA binding
	metalloendopeptidase activity	ligase activity	linoleic acid epoxygenase activity	indole-3-acetonitrile nitrile hydratase activity
	structural constituent of cytoskeleton	RNA binding	plant seed peroxidase activity	tRNA A64-2'-O-ribosylphosphate transferase activity
	structural constituent of ribosome	structural constituent of ribosome	transferase activity	glucomannan 4-beta-mannosyltransferase activity
Ar-Cn	translation	photosynthesis	small GTPase mediated signal transduction	cellular amino acid biosynthetic process
	division septum assembly	phosphorylation	DNA replication	methionine biosynthetic process
	proteolysis involved in cellular protein catabolic process	negative regulation of cell death	protein transport	glycogen metabolic process
	cellular amino acid biosynthetic process	protein initiator methionine removal	DNA replication initiation	microtubule-based process
	ribosome	brassinosteroid homeostasis	protein folding	starch catabolic process
	large ribosomal subunit	chloroplast envelope	vesicle-mediated transport	rRNA modification
	Golgi apparatus	chloroplast thylakoid	RNA modification	de novo' AMP biosynthetic process
	cytosol	thylakoid	nuclear pore organization	plasma membrane
	proteasome core complex	chloroplast stroma	cytosol	integral component of membrane
	endoplasmic reticulum	chloroplast	Golgi apparatus	membrane
	vacuolar membrane	catalytic activity	chloroplast	chloroplast stroma
	intracellular	transferase activity	plasma membrane	vacuole
	cytoplasm	transmembrane receptor protein tyrosine kinase activity	endosome	plant-type cell wall
	proteasome complex	nucleotide binding	cell plate	structural molecule activity
	nucleolus	hydrolase activity	endoplasmic reticulum	triose-phosphate isomerase activity
	structural constituent of ribosome	methyltransferase activity	Golgi membrane	rRNA (adenine-N6,N6-)-dimethyltransferase activity
	threonine-type endopeptidase activity	metalloaminopeptidase activity	endoplasmic reticulum membrane	methylenetetrahydrofolate reductase (NAD(P)H) activity
	RNA binding	strictosidine synthase activity	GTP binding	MAP kinase activity
	endopeptidase activity	ATP binding	nucleotide binding	sedoheptulose-7-phosphate:D-glyceraldehyde-3-phosphate glyceronetransferase activity
	pyridoxal phosphate binding	ribose-5-phosphate isomerase activity	protein binding	transferase activity
top KEGG pathways
	Additivity	Ar-expression level dominance	An/Cn-expression level dominance	Transgressive upregulation or Transgressive downregulation
An-Ar	Ribosome	Proteasome	DNA replication	Fructose and mannose metabolism
	alpha-Linolenic acid metabolism	Peroxisome	Lipoic acid metabolism	RNA transport
	Proteasome	Arginine and proline metabolism	Fructose and mannose metabolism	RNA degradation
	Vitamin B6 metabolism	RNA transport	Peroxisome
	One carbon pool by folate	Endocytosis	mRNA surveillance pathway
		Tyrosine metabolism	Amino sugar and nucleotide sugar metabolism
		Purine metabolism
		Nicotinate and nicotinamide metabolism
		Ribosome
		Aminoacyl-tRNA biosynthesis
		Protein export
		Protein processing in endoplasmic reticulum
Cn-Ar	Ribosome	Riboflavin metabolism	Endocytosis	Steroid biosynthesis
	Proteasome	Photosynthesis - antenna proteins	mRNA surveillance pathway	Phagosome
	Amino sugar and nucleotide sugar metabolism	Flavonoid biosynthesis	RNA degradation	alpha-Linolenic acid metabolism
	Protein processing in endoplasmic reticulum	Photosynthesis	Nicotinate and nicotinamide metabolism	Flavone and flavonol biosynthesis
		Fructose and mannose metabolism	DNA replication	MAPK signaling pathway - plant
		Purine metabolism	RNA transport	Protein processing in endoplasmic reticulum
		Porphyrin and chlorophyll metabolism	Steroid biosynthesis	Carbon metabolism
		Carotenoid biosynthesis	Selenocompound metabolism	Starch and sucrose metabolism
		Basal transcription factors	Proteasome	Other glycan degradation
		Inositol phosphate metabolism	Protein processing in endoplasmic reticulum	Amino sugar and nucleotide sugar metabolism
			Glycerophospholipid metabolism
