# Supplementary material for: Transcriptome Shock in Developing Embryos of a Brassica napus and Brassica rapa Hybrid
Source: Int J Mol Sci. 2023 Nov 12;24(22):16238. doi: 10.3390/ijms242216238 (PMC10671433; doi:10.3390/ijms242216238)
Supplement: Supplementary file 1 [file ijms-24-16238-s001.zip › Supplementary Tables/Table S7.xlsx]

## Sheet: Sheet1
Transcription factor analysis of non-additive genes
Ar-expression level dominance	gene_id		TF_family	NR_def				Transgressive downregulation	gene_id	#N/A	TF_family	NR_def			Transgressive upregulation	gene_id	#N/A	TF_family	NR_def
	GeneID:106345703	BnaC05G0564100ZS	MYB	[Brassica napus]				5/42	GeneID:106364941	BnaA09G0521100ZS	NAC	uncharacterized protein LOCGeneID:106364941 [Brassica napus]			25/363	GeneID:106349068	BnaC01G0240400ZS	mTERF	fibrous sheath CABYR-binding protein [Brassica napus];uncharacterized protein LOCGeneID:106349068 [Brassica napus]
	GeneID:106345872	BnaA03G0141100ZS	C2H2	uncharacterized zinc finger protein At4g06634-like [Brassica napus]				0.119048	GeneID:106369323	BnaA06G0400100ZS	MADS	MADS-box transcription factor 50-like isoform X2 [Brassica napus] &gt;MADS-box transcription factor 50-like isoform X1 [Brassica napus];agamous-like MADS-box protein AGL30 isoform X3 [Brassica rapa];CDY45183.1 BnaA06g33870D [Brassica napus]			0.0688705	GeneID:106353033	BnaA03G0321600ZS	AP2-EREBP	dehydration-responsive element-binding protein 2B-like [Brassica napus]
	GeneID:106346074	BnaA06G0025500ZS	AP2-EREBP	AP2/ERF and B3 domain-containing transcription factor At1g51120 [Brassica napus]					GeneID:106396591	#N/A	LIM	LIM domain-containing protein WLIM2a [Brassica napus] &gt;CDX74822.1 BnaA05g05680D [Brassica napus];XP_013692480.1 PREDICTED: LIM domain-containing protein WLIM2a [Brassica napus] &gt;CDY20498.1 BnaC04g05460D [Brassica napus] &gt				GeneID:106354108	BnaA08G0001400ZS	NAC	NAC domain-containing protein 21/22-like [Brassica napus]
	GeneID:106346117	BnaA06G0037500ZS	MYB	transcription factor DIVARICATA-like [Brassica napus]					GeneID:106369323	BnaA06G0400100ZS	MADS	MADS-box transcription factor 50-like isoform X2 [Brassica napus] &gt;MADS-box transcription factor 50-like isoform X1 [Brassica napus];agamous-like MADS-box protein AGL30 isoform X3 [Brassica rapa];CDY45183.1 BnaA06g33870D [Brassica napus]				GeneID:106356605	BnaA07G0157200ZS	PLATZ	uncharacterized protein LOC103829692 isoform X1 [Brassica rapa]
	GeneID:106346176	BnaA01G0379700ZS	NAC	NAC domain-containing protein 53-like [Brassica napus]					GeneID:106369323	BnaA06G0400100ZS	MADS	MADS-box transcription factor 50-like isoform X2 [Brassica napus] &gt;MADS-box transcription factor 50-like isoform X1 [Brassica napus];agamous-like MADS-box protein AGL30 isoform X3 [Brassica rapa];CDY45183.1 BnaA06g33870D [Brassica napus]				GeneID:106370093	BnaA09G0019700ZS	ABI3VP1	CDY49614.1 BnaA09g03240D [Brassica napus];B3 domain-containing transcription factor NGA4 [Brassica rapa] &gt;XP_013665616.1 PREDICTED: B3 domain-containing transcription factor NGA4-like [Brassica napus] &gt
	GeneID:106346198	BnaA06G0066400ZS	bHLH	transcription factor BPE-like [Brassica napus]					GeneID:106345850	BnaC05G0379400ZS	EIL	protein ETHYLENE INSENSITIVE 3-like [Brassica napus]				GeneID:106373674	#N/A	MYB	transcription factor MYB23-like [Brassica napus]
	GeneID:106346214	BnaA06G0064200ZS	LIM	CDX93448.1 BnaA06g06000D [Brassica napus];XP_013640935.1 PREDICTED: LIM domain-containing protein WLIM1 [Brassica napus] &gt;LIM domain-containing protein WLIM1 [Brassica rapa] &gt					GeneID:106360800	BnaC08G0357000ZS	LIM	CDX72203.1 BnaC08g26710D [Brassica napus];LIM domain-containing protein WLIM2b-like [Brassica oleracea var. oleracea] &gt;XP_013655921.1 PREDICTED: LIM domain-containing protein WLIM2b-like [Brassica napus] &gt				GeneID:106375055	BnaA05G0035400ZS	NAC	CDY55499.1 BnaA05g34370D [Brassica napus];transcription factor JUNGBRUNNEN 1-like [Brassica napus] &gt
	GeneID:106346253	BnaA06G0059400ZS	MYB	uncharacterized protein LOCGeneID:106346253 [Brassica napus]					GeneID:106371916	BnaC09G0477300ZS	TUB	tubby-like F-box protein 11 [Brassica napus]				GeneID:106378967	#N/A	MADS	MADS-box transcription factor PHERES 1-like [Brassica napus]
	GeneID:106346369	BnaA06G0046900ZS	C2C2-GATA	GATA transcription factor 11-like isoform X1 [Brassica napus];GATA transcription factor 11-like isoform X2 [Brassica napus]					GeneID:106375281	BnaC01G0038400ZS	MYB	transcription factor MYB32-like [Brassica napus]				GeneID:106379792	BnaA01G0321200ZS	C3H	zinc finger CCCH domain-containing protein 39-like [Brassica napus]
	GeneID:106346791	BnaA06G0108600ZS	TUB	tubby-like protein 8 [Brassica napus] &gt;CDY35067.1 BnaA06g10770D [Brassica napus]					GeneID:106377297	BnaC03G0799800ZS	TUB	XP_013672954.1 PREDICTED: tubby-like F-box protein 7 [Brassica napus];tubby-like F-box protein 7 [Brassica oleracea var. oleracea] &gt				GeneID:106382419	BnaC03G0769400ZS	bHLH	transcription factor bHLH69-like [Brassica napus]
	GeneID:106346860	BnaA06G0120300ZS	MYB	telomere repeat-binding factor 4-like isoform X2 [Brassica napus];telomere repeat-binding factor 4-like isoform X1 [Brassica napus]					GeneID:106381874	BnaC02G0416300ZS	C2C2-GATA	GATA transcription factor 27-like isoform X1 [Brassica oleracea var. oleracea];GATA transcription factor 27-like isoform X2 [Brassica oleracea var. oleracea]				GeneID:106398096	#N/A	RWP-RK	[Brassica napus];primary amine oxidase-like [Brassica napus]
	GeneID:106346972	BnaA06G0134200ZS	LIM	XP_013641906.1 PREDICTED: protein DA1-like isoform X1 [Brassica napus];protein DA1-like isoform X1 [Brassica napus] &gt;protein DA1-like isoform X1 [Brassica rapa] &gt;protein DA1-like isoform X2 [Brassica napus];XP_009149403.1 PREDICTED: protein DA1-like isoform X1 [Brassica rapa]					GeneID:106381874	BnaC02G0416300ZS	C2C2-GATA	GATA transcription factor 27-like isoform X1 [Brassica oleracea var. oleracea];GATA transcription factor 27-like isoform X2 [Brassica oleracea var. oleracea]				GeneID:106419544	BnaA03G0100800ZS	C2H2	CDX88724.1 BnaA03g09250D [Brassica napus];XP_013715806.1 PREDICTED: zinc finger protein ZAT12-like [Brassica napus] &gt;zinc finger protein ZAT12-like [Brassica rapa] &gt;XP_013680546.1 PREDICTED: zinc finger protein ZAT12-like [Brassica napus] &gt;XP_009131970.1 PREDICTED: zinc finger protein ZAT12-like [Brassica rapa] &gt
	GeneID:106346988	BnaA06G0139900ZS	C3H	zinc finger CCCH domain-containing protein 6-like [Brassica napus] &gt;XP_013641925.1 PREDICTED: zinc finger CCCH domain-containing protein 6-like [Brassica napus]					GeneID:106389350	BnaC03G0444500ZS	EIL	protein ETHYLENE INSENSITIVE 3-like [Brassica napus]				GeneID:106432695	BnaA03G0564200ZS	GRAS	protein SHORT-ROOT [Brassica rapa] &gt;XP_013728985.1 PREDICTED: protein SHORT-ROOT-like [Brassica napus]
	GeneID:106347144	BnaA09G0438900ZS	AP2-EREBP	AP2/ERF and B3 domain-containing transcription repressor TEM1-like isoform X1 [Brassica napus] &gt;XP_013642096.1 PREDICTED: AP2/ERF and B3 domain-containing transcription repressor TEM1-like isoform X2 [Brassica napus]					GeneID:106390161	BnaC01G0347800ZS	mTERF	CDY25334.1 BnaC01g30030D [Brassica napus];uncharacterized protein LOCGeneID:106390161 [Brassica napus] &gt				GeneID:106443431	BnaA10G0121500ZS	C2H2	zinc finger protein ZAT4-like [Brassica napus]
	GeneID:106347159	BnaA09G0437700ZS	AP2-EREBP	ethylene-responsive transcription factor ERF116-like [Brassica napus] &gt;XP_013642108.1 PREDICTED: ethylene-responsive transcription factor ERF116-like [Brassica napus] &gt;XP_013642112.1 PREDICTED: ethylene-responsive transcription factor ERF116-like [Brassica napus]					GeneID:106390384	BnaC05G0241800ZS	AP2-EREBP	XP_013686290.1 PREDICTED: AP2-like ethylene-responsive transcription factor At2g41710 isoform X2 [Brassica napus];XP_013686289.1 PREDICTED: AP2-like ethylene-responsive transcription factor At2g41710 isoform X1 [Brassica napus];AP2-like ethylene-responsive transcription factor At2g41710 isoform X1 [Brassica oleracea var. oleracea] &gt;AP2-like ethylene-responsive transcription factor At2g41710 is…				GeneID:106451670	BnaA07G0024400ZS	CSD	cold shock domain-containing protein 3-like [Brassica napus]
	GeneID:106347196	#N/A	C3H	protein FRIGIDA-ESSENTIAL 1-like [Brassica napus]					GeneID:106390384	BnaC05G0241800ZS	AP2-EREBP	XP_013686290.1 PREDICTED: AP2-like ethylene-responsive transcription factor At2g41710 isoform X2 [Brassica napus];XP_013686289.1 PREDICTED: AP2-like ethylene-responsive transcription factor At2g41710 isoform X1 [Brassica napus];AP2-like ethylene-responsive transcription factor At2g41710 isoform X1 [Brassica oleracea var. oleracea] &gt;AP2-like ethylene-responsive transcription factor At2g41710 is…				GeneID:106355943	BnaA07G0330100ZS	TCP	transcription factor TCP22-like [Brassica napus]
	GeneID:106347299	BnaA06G0148500ZS	PLATZ	protein CARUB_v10009696mg [Capsella rubella] &gt;EOA38214.1 hypothetical protein CARUB_v10009696mg [Capsella rubella]					GeneID:106399307	BnaC05G0008500ZS	AP2-EREBP	XP_013695236.1 PREDICTED: ethylene-responsive transcription factor ERF023-like [Brassica napus] &gt;CDY15189.1 BnaC05g00680D [Brassica napus];ethylene-responsive transcription factor ERF023 [Brassica oleracea var. oleracea] &gt				GeneID:111200751	BnaA01G0364600ZS	MYB	myb-related protein Myb4-like [Brassica rapa]
	GeneID:106347310	BnaA01G0330700ZS	ABI3VP1	[Brassica napus]					GeneID:106401355	BnaC02G0432400ZS	C2H2	protein indeterminate-domain 5, chloroplastic-like [Brassica napus]				GeneID:111213316	BnaA09G0550800ZS	C2H2	zinc finger protein ZAT9-like [Brassica rapa]
	GeneID:106347358	BnaA06G0151900ZS	GRAS	scarecrow-like protein 1 [Brassica rapa]					GeneID:106401524	BnaC08G0533000ZS	C2C2-GATA	GATA transcription factor 11-like [Brassica napus]				GeneID:111214976	BnaA04G0029400ZS	MADS	agamous-like MADS-box protein AGL18 [Brassica napus]
	GeneID:106347418	BnaA06G0158600ZS	NAC	CDY08139.1 BnaA06g15870D [Brassica napus];NAC domain-containing protein 62-like [Brassica napus] &gt					GeneID:106401606	BnaC05G0017800ZS	bHLH	transcription factor bHLH7-like [Brassica napus]				GeneID:106358629	#N/A	WRKY	probable WRKY transcription factor 10 [Brassica napus]
	GeneID:106347500	BnaA06G0186000ZS	C2H2	XP_013642508.1 PREDICTED: protein indeterminate-domain 9-like isoform X2 [Brassica napus];protein indeterminate-domain 9-like isoform X1 [Brassica napus] &gt;protein indeterminate-domain 9-like isoform X3 [Brassica napus]					GeneID:106402261	BnaC06G0019300ZS	TUB	[Brassica napus]				GeneID:106454795	BnaA09G0460300ZS	MADS	agamous-like MADS-box protein AGL80 [Brassica napus] &gt;CDY21372.1 BnaA09g30550D [Brassica napus]
	GeneID:106347585	BnaA01G0359600ZS	MYB	CDY07085.1 BnaCnng01000D [Brassica napus];transcription repressor MYB5-like [Brassica napus] &gt					GeneID:106402840	BnaC06G0278100ZS	MYB	XP_013682493.1 PREDICTED: transcription factor MYB122-like [Brassica napus] &gt;XP_013682494.1 PREDICTED: transcription factor MYB122-like isoform X1 [Brassica napus] &gt;CDX85830.1 BnaC06g23040D [Brassica napus];transcription factor MYB122-like isoform X1 [Brassica oleracea var. oleracea] &gt;XP_013699093.1 PREDICTED: transcription factor MYB122-like [Brassica napus] &gt				GeneID:106439992	BnaA03G0413400ZS	MYB	CDY02107.1 BnaA03g40600D [Brassica napus];telomere repeat-binding factor 3-like [Brassica napus] &gt
	GeneID:106347872	BnaA06G0284100ZS	TAZ	BTB/POZ and TAZ domain-containing protein 1-like [Brassica napus]					GeneID:106406517	BnaC06G0355800ZS	bHLH	transcription factor BIM2 [Brassica oleracea var. oleracea] &gt;XP_013702654.1 PREDICTED: transcription factor BIM2-like [Brassica napus]				GeneID:106446876	#N/A	C2C2-GATA	GATA transcription factor 11-like isoform X1 [Brassica rapa];[Brassica napus]
	GeneID:106347937	BnaA06G0288800ZS	NAC	NAC domain-containing protein 102-like [Brassica napus]					GeneID:106410348	BnaC07G0262700ZS	FHA	nuclear inhibitor of protein phosphatase 1-like [Brassica napus] &gt;CDX77797.1 BnaC07g20510D [Brassica napus]				GeneID:106427262	BnaA01G0089400ZS	bHLH	transcription factor MYC4 [Brassica napus]
	GeneID:106347959	BnaA06G0291700ZS	NAC	XP_013643189.1 PREDICTED: NAC domain-containing protein 82-like [Brassica napus];NAC domain-containing protein 82-like [Brassica napus] &gt					GeneID:106410520	#N/A	HB	homeobox protein knotted-1-like 3 isoform X2 [Brassica napus];[Brassica napus]				GeneID:106430569	BnaA01G0098900ZS	HSF	heat stress transcription factor A-4a-like [Brassica napus]
	GeneID:106348163	BnaA06G0308900ZS	MYB	telomere repeat-binding factor 2-like [Brassica napus] &gt;XP_013643293.1 PREDICTED: telomere repeat-binding factor 2-like [Brassica napus] &gt;CDY08729.1 BnaA06g24950D [Brassica napus]					GeneID:106410520	#N/A	HB	homeobox protein knotted-1-like 3 isoform X2 [Brassica napus];[Brassica napus]				GeneID:106396474	BnaA02G0030700ZS	NAC	AIU39721.1 NAC transcription factor 81 [Brassica napus];ATAF2-like [Brassica napus] &gt;AAP35052.1 NAC-domain protein 5-8 [Brassica napus] &gt
	GeneID:106348281	BnaA06G0326400ZS	Sigma70-like	[Brassica napus]					GeneID:106426199	BnaA10G0194400ZS	GRAS	XP_013722368.1 PREDICTED: DELLA protein RGL3-like [Brassica napus] &gt;CDY16915.1 BnaC09g40420D [Brassica napus];DELLA protein RGL3 [Brassica oleracea var. oleracea] &gt				GeneID:106367711	BnaC08G0313600ZS	C3H	zinc finger CCCH domain-containing protein 44-like isoform X2 [Brassica oleracea var. oleracea];zinc finger CCCH domain-containing protein 44-like isoform X1 [Brassica oleracea var. oleracea]
	GeneID:106348344	BnaA06G0320300ZS	TCP	transcription factor TCP7-like [Brassica napus]					GeneID:106434613	BnaC07G0376100ZS	C2C2-Dof	dof zinc finger protein DOF5.4-like [Brassica napus]				GeneID:106367711	BnaC08G0313600ZS	C3H	zinc finger CCCH domain-containing protein 44-like isoform X2 [Brassica oleracea var. oleracea];zinc finger CCCH domain-containing protein 44-like isoform X1 [Brassica oleracea var. oleracea]
	GeneID:106348410	BnaA04G0195000ZS	WRKY	CDY29685.1 BnaA04g17420D [Brassica napus];probable WRKY transcription factor 25 [Brassica napus] &gt					GeneID:106435356	BnaC03G0619100ZS	C2C2-Dof	CDY47405.1 BnaCnng15140D [Brassica napus];cyclic dof factor 3-like [Brassica napus] &gt				GeneID:106378908	BnaC07G0351000ZS	MADS	MADS-box transcription factor PHERES 1-like [Brassica napus]
	GeneID:106348548	BnaA06G0338700ZS	CPP	XP_013643763.1 PREDICTED: protein tesmin/TSO1-like CXC 7 [Brassica napus];protein tesmin/TSO1-like CXC 7 [Brassica rapa] &gt					GeneID:106436789	BnaC07G0281600ZS	MADS	MADS-box transcription factor 50-like isoform X1 [Brassica napus];MADS-box transcription factor 50-like isoform X2 [Brassica napus]				GeneID:106386850	BnaC03G0114800ZS	C2H2	zinc finger protein ZAT12-like [Brassica napus] &gt;CDX71073.1 BnaC03g11570D [Brassica napus]
	GeneID:106348969	BnaA06G0365900ZS	GRAS	XP_013644270.1 PREDICTED: scarecrow-like transcription factor PAT1 isoform X1 [Brassica napus] &gt;XP_013644274.1 PREDICTED: scarecrow-like transcription factor PAT1 isoform X1 [Brassica napus] &gt;scarecrow-like transcription factor PAT1 isoform X2 [Brassica oleracea var. oleracea];XP_013644272.1 PREDICTED: scarecrow-like transcription factor PAT1 isoform X1 [Brassica napus] &gt;XP_013644275.1 P…					GeneID:106436789	BnaC07G0281600ZS	MADS	MADS-box transcription factor 50-like isoform X1 [Brassica napus];MADS-box transcription factor 50-like isoform X2 [Brassica napus]				GeneID:106395359	BnaC01G0272100ZS	LOB	LOB domain-containing protein 38-like [Brassica napus]
	GeneID:106349118	#N/A	C2H2	uncharacterized protein LOCGeneID:106349117 [Brassica napus]					GeneID:106436996	BnaC05G0337700ZS	bHLH	transcription factor MYC2 [Brassica oleracea var. oleracea] &gt;XP_013733393.1 PREDICTED: transcription factor MYC2-like [Brassica napus]				GeneID:106400997	BnaC05G0226300ZS	C2C2-CO-like	zinc finger protein CONSTANS-LIKE 16-like [Brassica napus]
	GeneID:106349300	BnaC07G0302000ZS	TCP	XP_013644694.1 PREDICTED: actin-related protein 2-like [Brassica napus];actin-related protein 2-like [Brassica rapa] &gt					GeneID:106443954	BnaC03G0515000ZS	MYB	XP_013629149.1 PREDICTED: telomere repeat-binding factor 2 [Brassica oleracea var. oleracea] &gt;XP_013629147.1 PREDICTED: telomere repeat-binding factor 2 [Brassica oleracea var. oleracea] &gt;telomere repeat-binding factor 2 [Brassica oleracea var. oleracea] &gt;XP_013740958.1 PREDICTED: telomere repeat-binding factor 2-like [Brassica napus] &gt;XP_013740951.1 PREDICTED: telomere repeat-binding…				GeneID:106402673	BnaC06G0353300ZS	bHLH	transcription factor bHLH30 [Brassica napus]
	GeneID:106349486	BnaA06G0450000ZS	BBR/BPC	CDY22406.1 BnaA06g37280D [Brassica napus];protein BASIC PENTACYSTEINE5-like [Brassica napus] &gt					GeneID:106445416	BnaC09G0135000ZS	mTERF	uncharacterized protein LOCGeneID:106445416 [Brassica napus]				GeneID:106425775	Bnascaffold0026G0056000ZS	EIL	ETHYLENE INSENSITIVE 3-like 2 protein [Brassica rapa] &gt;XP_013721944.1 PREDICTED: ETHYLENE INSENSITIVE 3-like 2 protein [Brassica napus]
	GeneID:106351179	BnaA06G0057600ZS	MYB	myb-related protein 308-like [Brassica napus]					GeneID:106445417	BnaC09G0135100ZS	mTERF	uncharacterized protein LOCGeneID:106445417 [Brassica napus]				GeneID:106408603	BnaC07G0513900ZS	MYB	uncharacterized protein LOCGeneID:106408603 [Brassica napus]
	GeneID:106351950	BnaA06G0311400ZS	OFP	transcription repressor OFP7-like [Brassica napus]					GeneID:106450815	BnaA05G0062400ZS	LIM	CDY20498.1 BnaC04g05460D [Brassica napus] &gt;XP_013692480.1 PREDICTED: LIM domain-containing protein WLIM2a [Brassica napus] &gt;LIM domain-containing protein WLIM2a [Brassica napus] &gt;CDX74822.1 BnaA05g05680D [Brassica napus]				GeneID:106426634	BnaC09G0002500ZS	ABI3VP1	B3 domain-containing transcription factor NGA4-like [Brassica napus]
	GeneID:106351991	BnaC01G0019300ZS	AP2-EREBP	XP_013647142.1 PREDICTED: ethylene-responsive transcription factor RAP2-10-like [Brassica napus];ethylene-responsive transcription factor RAP2-10 [Brassica rapa] &gt					GeneID:106451495	BnaC01G0351000ZS	G2-like	myb family transcription factor APL isoform X2 [Brassica napus] &gt;CDY46334.1 BnaC01g30360D [Brassica napus];myb family transcription factor APL isoform X1 [Brassica napus]				GeneID:106434422	#N/A	bHLH	transcription factor bHLH69-like [Brassica napus]
	GeneID:106352015	BnaA06G0322800ZS	MYB	transcription factor DIVARICATA [Brassica napus]					GeneID:106451495	BnaC01G0351000ZS	G2-like	myb family transcription factor APL isoform X2 [Brassica napus] &gt;CDY46334.1 BnaC01g30360D [Brassica napus];myb family transcription factor APL isoform X1 [Brassica napus]				GeneID:106450374	BnaC04G0485900ZS	MADS	agamous-like MADS-box protein AGL62 [Brassica napus]
	GeneID:106352224	#N/A	C2C2-Dof	dof zinc finger protein DOF4.4-like [Brassica napus]					GeneID:106452488	BnaC05G0485900ZS	ABI3VP1	B3 domain-containing protein At3g11580-like isoform X2 [Brassica napus] &gt;CDY01036.1 BnaC05g41640D [Brassica napus];B3 domain-containing protein At3g11580-like isoform X1 [Brassica napus]				GeneID:106357250	BnaC06G0404100ZS	MYB	transcription factor MYB122-like [Brassica rapa]
	GeneID:106352398	#N/A	MYB	myb-like protein Q isoform X2 [Brassica napus];myb-like protein Q isoform X3 [Brassica napus];myb-like protein Q isoform X1 [Brassica napus]					GeneID:106452705	BnaA03G0320600ZS	G2-like	transcription factor PCL1-like [Brassica napus] &gt;CDY00969.1 BnaC05g42310D [Brassica napus]
	GeneID:106352414	#N/A	Trihelix	trihelix transcription factor ASIL2-like [Brassica napus]					GeneID:111202931	BnaC02G0285000ZS	Tify	[Brassica napus]
	GeneID:106352595	#N/A	C2C2-GATA	GATA transcription factor 11 isoform X1 [Brassica rapa]					GeneID:111209311	BnaC09G0224500ZS	C3H	zinc finger CCCH domain-containing protein 61-like [Brassica napus]
	GeneID:106352672	BnaA07G0171100ZS	C2C2-Dof	cyclic dof factor 2-like [Brassica napus]					GeneID:106406454	BnaC06G0411600ZS	Tify	protein TIFY 10B-like isoform X2 [Brassica napus];protein TIFY 10B-like isoform X1 [Brassica napus]
	GeneID:106352957	#N/A	C3H	zinc finger CCCH domain-containing protein 12-like [Brassica napus] &gt;XP_013725764.1 PREDICTED: zinc finger CCCH domain-containing protein 12-like [Brassica napus]					GeneID:106410215	BnaC07G0361000ZS	C2C2-CO-like	zinc finger protein CONSTANS-LIKE 4-like isoform X1 [Brassica napus];zinc finger protein CONSTANS-LIKE 4-like isoform X2 [Brassica napus]
	GeneID:106353150	BnaA07G0208300ZS	FAR1	protein FAR1-RELATED SEQUENCE 6-like isoform X1 [Brassica napus]					GeneID:106410215	BnaC07G0361000ZS	C2C2-CO-like	zinc finger protein CONSTANS-LIKE 4-like isoform X1 [Brassica napus];zinc finger protein CONSTANS-LIKE 4-like isoform X2 [Brassica napus]
	GeneID:106353173	BnaA07G0206200ZS	MADS	agamous-like MADS-box protein AGL1 [Brassica napus]					GeneID:106436789	BnaC07G0281600ZS	MADS	MADS-box transcription factor 50-like isoform X1 [Brassica napus];MADS-box transcription factor 50-like isoform X2 [Brassica napus]
	GeneID:106353182	BnaA07G0205400ZS	Trihelix	trihelix transcription factor ASIL2-like [Brassica napus] &gt;CDX67755.1 BnaA07g17950D [Brassica napus]					GeneID:106418508	BnaC09G0256600ZS	C2H2	XP_013714685.1 PREDICTED: protein indeterminate-domain 4, chloroplastic-like isoform X2 [Brassica napus] &gt;XP_013714686.1 PREDICTED: protein indeterminate-domain 4, chloroplastic-like isoform X2 [Brassica napus];protein indeterminate-domain 4, chloroplastic-like isoform X1 [Brassica napus] &gt
	GeneID:106353353	BnaA07G0224600ZS	FAR1	protein FAR1-RELATED SEQUENCE 8-like [Brassica napus]
	GeneID:106353499	BnaA07G0241700ZS	Trihelix	XP_013648723.1 PREDICTED: uncharacterized protein LOCGeneID:106353499 [Brassica napus] &gt;uncharacterized protein LOC103830595 [Brassica rapa] &gt;CDX68082.1 BnaA07g21220D [Brassica napus]
	GeneID:106353800	BnaA07G0266400ZS	Tify	CDX68335.1 BnaA07g23750D [Brassica napus];protein TIFY 7-like [Brassica napus] &gt
	GeneID:106353932	BnaA07G0292300ZS	CAMTA	calmodulin-binding transcription activator 4-like isoform X1 [Brassica napus];calmodulin-binding transcription activator 4-like isoform X2 [Brassica napus]
	GeneID:106353988	BnaA07G0297600ZS	HSF	heat stress transcription factor A-8-like [Brassica napus]
	GeneID:106354017	BnaA07G0302300ZS	AP2-EREBP	XP_013649314.1 PREDICTED: ethylene-responsive transcription factor ERF118-like [Brassica napus] &gt;XP_013649316.1 PREDICTED: ethylene-responsive transcription factor ERF118-like [Brassica napus];XP_013649313.1 PREDICTED: ethylene-responsive transcription factor ERF118-like [Brassica napus] &gt;ethylene-responsive transcription factor ERF118-like [Brassica napus] &gt;XP_013649315.1 PREDICTED: eth…
	GeneID:106354080	BnaA07G0310700ZS	C2C2-Dof	XP_013667623.1 PREDICTED: cyclic dof factor 5-like [Brassica napus];cyclic dof factor 5-like [Brassica napus] &gt
	GeneID:106354135	BnaA07G0324700ZS	PBF-2-like	single-stranded DNA-binding protein WHY2, mitochondrial-like isoform X2 [Brassica napus];single-stranded DNA-binding protein WHY2, mitochondrial-like isoform X1 [Brassica napus] &gt;CDX96312.1 BnaA07g29230D [Brassica napus]
	GeneID:106354531	BnaA07G0349300ZS	Tify	protein TIFY 10B-like [Brassica napus] &gt;CDY45408.1 BnaA07g31880D [Brassica napus]
	GeneID:106355996	BnaA07G0353200ZS	FHA	uncharacterized protein LOCGeneID:106355996 [Brassica napus]
	GeneID:106356162	BnaA07G0018900ZS	OFP	transcription repressor OFP7-like [Brassica napus]
	GeneID:106356333	BnaA07G0095400ZS	ABI3VP1	CDY15679.1 BnaA07g08500D [Brassica napus];ADO16343.1 leafy cotyledon 2 [Brassica napus] &gt;domain-containing transcription factor LEC2-like [Brassica napus] &gt
	GeneID:106356336	BnaA07G0095000ZS	AP2-EREBP	CDY15674.1 BnaA07g08450D [Brassica napus];ethylene-responsive transcription factor 12-like [Brassica napus] &gt
	GeneID:106356337	BnaA07G0094900ZS	AP2-EREBP	ethylene-responsive transcription factor 11-like [Brassica napus]
	GeneID:106356676	BnaA07G0176400ZS	NAC	XP_013651867.1 PREDICTED: protein ATAF2-like [Brassica napus];protein ATAF2-like [Brassica rapa] &gt
	GeneID:106356771	BnaA03G0323300ZS	MYB	dnaJ homolog subfamily C member 2-like [Brassica napus] &gt;CDX73875.1 BnaA03g31720D [Brassica napus]
	GeneID:106357505	#N/A	AP2-EREBP	[Brassica napus]
	GeneID:106357715	BnaA07G0018600ZS	GRAS	scarecrow-like protein 15 [Brassica napus]
	GeneID:106358009	#N/A	HSF	[Brassica napus]
	GeneID:106358021	BnaC05G0299100ZS	CSD	cold shock protein 2-like [Brassica napus]
	GeneID:106358084	#N/A	MADS	XP_013653281.1 PREDICTED: agamous-like MADS-box protein AGL9 homolog isoform X4 [Brassica napus];agamous-like MADS-box protein AGL9 homolog isoform X1 [Brassica napus] &gt;agamous-like MADS-box protein AGL9 homolog isoform X3 [Brassica napus] &gt;[Brassica napus];agamous-like MADS-box protein AGL9 homolog isoform X2 [Brassica rapa];XP_013653279.1 PREDICTED: agamous-like MADS-box protein AGL9 homo…
	GeneID:106358218	BnaA07G0131800ZS	RWP-RK	protein NLP4-like [Brassica napus]
	GeneID:106359455	BnaC03G0794900ZS	TCP	transcription factor TCP3-like [Brassica napus]
	GeneID:106359462	BnaA08G0015900ZS	AP2-EREBP	ethylene-responsive transcription factor 8-like [Brassica napus]
	GeneID:106359741	#N/A	C2C2-Dof	dof zinc finger protein DOF4.4-like [Brassica napus]
	GeneID:106360107	#N/A	C2C2-CO-like	zinc finger protein CONSTANS-LIKE 16-like [Brassica rapa]
	GeneID:106360402	BnaA08G0012600ZS	AP2-EREBP	ethylene-responsive transcription factor RAP2-12 [Brassica rapa] &gt;XP_013655444.1 PREDICTED: ethylene-responsive transcription factor RAP2-12-like [Brassica napus]
	GeneID:106360486	BnaA08G0020700ZS	C2C2-Dof	CDY46544.1 BnaA08g01830D [Brassica napus];dof zinc finger protein DOF1.7-like [Brassica napus] &gt
	GeneID:106360932	BnaA08G0112200ZS	HSF	heat stress transcription factor A-4a-like isoform X1 [Brassica rapa] &gt;heat stress transcription factor A-4a-like [Brassica napus] &gt;XP_009108395.1 PREDICTED: heat stress transcription factor A-4a-like isoform X1 [Brassica rapa];[Brassica napus];XP_013656064.1 PREDICTED: heat stress transcription factor A-4a-like [Brassica napus]
	GeneID:106360950	BnaA09G0259800ZS	MADS	agamous-like MADS-box protein AGL11 isoform X1 [Brassica napus]
	GeneID:106361331	#N/A	MADS	XP_013656515.1 PREDICTED: MADS-box transcription factor 23-like [Brassica napus] &gt;MADS-box protein AGL71-like [Brassica rapa] &gt;XP_009109212.1 PREDICTED: MADS-box protein AGL71-like [Brassica rapa] &gt;CDY52354.1 BnaA08g30890D [Brassica napus];XP_018509436.1 PREDICTED: MADS-box protein AGL71-like [Brassica rapa] &gt
	GeneID:106361401	BnaA08G0187400ZS	GRAS	protein SHORT-ROOT-like [Brassica napus]
	GeneID:106361428	BnaA08G0185200ZS	G2-like	CDY44057.1 BnaA08g15490D [Brassica napus];uncharacterized protein LOCGeneID:106361428 [Brassica napus] &gt
	GeneID:106361635	BnaA09G0390000ZS	PLATZ	uncharacterized protein LOC103840146 [Brassica rapa] &gt;XP_013656870.1 PREDICTED: uncharacterized protein LOCGeneID:106361635 [Brassica napus]
	GeneID:106361958	BnaA08G0252300ZS	LIM	XP_013657225.1 PREDICTED: protein DA1-like isoform X1 [Brassica napus];protein DA1-like isoform X2 [Brassica rapa] &gt;protein DA1-like isoform X1 [Brassica rapa] &gt;XP_009110289.1 PREDICTED: protein DA1-like isoform X1 [Brassica rapa] &gt;XP_013657226.1 PREDICTED: protein DA1-like isoform X2 [Brassica napus]
	GeneID:106362303	BnaA08G0297800ZS	MYB	myb-related protein 306-like [Brassica napus] &gt;XP_013657663.1 PREDICTED: myb-related protein 306-like [Brassica napus]
	GeneID:106362406	BnaA08G0289900ZS	LIM	XP_013657752.1 PREDICTED: LIM domain-containing protein WLIM1-like [Brassica napus] &gt;LIM domain-containing protein WLIM1-like [Brassica rapa] &gt;CDY31040.1 BnaA08g25900D [Brassica napus]
	GeneID:106362543	#N/A	MADS	agamous-like MADS-box protein AGL29 [Brassica rapa]
	GeneID:106363154	BnaA09G0392200ZS	HSF	heat stress transcription factor A-1d-like [Brassica napus];heat stress transcription factor A-1d [Brassica rapa]
	GeneID:106363363	#N/A	NAC	NAC domain-containing protein 86-like [Brassica napus] &gt;CDY59580.1 BnaA02g36760D [Brassica napus]
	GeneID:106364475	#N/A	G2-like	putative Myb family transcription factor At1g14600 [Brassica napus] &gt;CDY16660.1 BnaA09g20380D [Brassica napus];XP_013659499.1 PREDICTED: putative Myb family transcription factor At1g14600 [Brassica napus] &gt;putative Myb family transcription factor At1g14600 isoform X2 [Brassica rapa]
	GeneID:106364601	BnaA09G0397000ZS	WRKY	probable WRKY transcription factor 62 [Brassica napus]
	GeneID:106364667	BnaA09G0431300ZS	MADS	agamous-like MADS-box protein AGL9 homolog isoform X1 [Brassica napus];agamous-like MADS-box protein AGL9 homolog isoform X2 [Brassica napus]
	GeneID:106365226	#N/A	AP2-EREBP	XP_013660129.1 PREDICTED: ethylene-responsive transcription factor ERF053-like [Brassica napus] &gt;ethylene-responsive transcription factor ERF053 [Brassica rapa] &gt;CDY69209.1 BnaAnng29660D [Brassica napus]
	GeneID:106365805	BnaA09G0049700ZS	FHA	FHA domain-containing protein FHA2-like [Brassica napus]
	GeneID:106365819	BnaA09G0047800ZS	MYB	uncharacterized protein LOCGeneID:106365819 isoform X2 [Brassica napus]
	GeneID:106366097	BnaC01G0066700ZS	MYB	myb-related protein 3R-1-like [Brassica rapa] &gt;XP_013661144.1 PREDICTED: myb-related protein 3R-1-like [Brassica napus];XP_009125538.1 PREDICTED: myb-related protein 3R-1-like [Brassica rapa] &gt
	GeneID:106366159	BnaC09G0071400ZS	bHLH	XP_013661177.1 PREDICTED: transcription factor bHLH79-like [Brassica napus] &gt;transcription factor bHLH79 [Brassica rapa] &gt;CDY16766.1 BnaA09g06160D [Brassica napus]
	GeneID:106366474	BnaA09G0143500ZS	AP2-EREBP	CDY47850.1 BnaA09g12290D [Brassica napus];ethylene-responsive transcription factor ERF061 [Brassica napus] &gt
	GeneID:106366825	BnaC09G0241400ZS	bHLH	[Brassica napus];transcription factor bHLH71-like [Brassica napus]
	GeneID:106367310	BnaA09G0428500ZS	C2H2	zinc finger protein ZAT10-like [Brassica napus] &gt;CDY27629.1 BnaA09g27780D [Brassica napus]
	GeneID:106368083	BnaA09G0519800ZS	WRKY	AHB33862.1 WRKY transcription factor 67 [Brassica rapa] &gt;XP_013663424.1 PREDICTED: probable WRKY transcription factor 70 [Brassica napus] &gt;CDY27218.1 BnaA09g35840D [Brassica napus];WRKY transcription factor 70 [Brassica rapa] &gt
	GeneID:106368340	BnaA09G0541600ZS	FAR1	XP_013663723.1 PREDICTED: protein FAR1-RELATED SEQUENCE 6-like isoform X1 [Brassica napus] &gt;protein FAR1-RELATED SEQUENCE 6-like isoform X2 [Brassica napus] &gt;XP_013663726.1 PREDICTED: protein FAR1-RELATED SEQUENCE 6-like isoform X4 [Brassica napus];XP_013663725.1 PREDICTED: protein FAR1-RELATED SEQUENCE 6-like isoform X3 [Brassica napus] &gt;protein FAR1-RELATED SEQUENCE 6-like isoform X1 […
	GeneID:106368409	BnaA09G0547000ZS	MYB	uncharacterized protein LOCGeneID:106368409 [Brassica napus] &gt;CDY58094.1 BnaA09g55480D [Brassica napus]
	GeneID:106368478	BnaC06G0232300ZS	AP2-EREBP	CDY11369.1 BnaA09g39350D [Brassica napus];ethylene-responsive transcription factor CRF6-like [Brassica napus] &gt
	GeneID:106368695	#N/A	FAR1	XP_013664166.1 PREDICTED: O-acyltransferase WSD1-like isoform X1 [Brassica napus];O-acyltransferase WSD1-like isoform X1 [Brassica napus] &gt;O-acyltransferase WSD1-like isoform X2 [Brassica napus]
	GeneID:106368703	BnaA09G0593600ZS	CAMTA	calmodulin-binding transcription activator 3-like isoform X1 [Brassica napus] &gt;calmodulin-binding transcription activator 3-like isoform X3 [Brassica napus];XP_013664177.1 PREDICTED: calmodulin-binding transcription activator 3-like isoform X2 [Brassica napus]
	GeneID:106368847	BnaA09G0128000ZS	mTERF	uncharacterized protein LOCGeneID:106368847 [Brassica napus]
	GeneID:106369326	BnaA06G0400200ZS	mTERF	uncharacterized protein LOCGeneID:106369324 [Brassica napus] &gt;XP_013664921.1 PREDICTED: uncharacterized protein LOCGeneID:106369326 [Brassica napus]
	GeneID:106369337	BnaA06G0401800ZS	PBF-2-like	single-stranded DNA-binding protein WHY3, chloroplastic-like isoform X2 [Brassica napus];single-stranded DNA-binding protein WHY3, chloroplastic-like isoform X1 [Brassica napus] &gt;CDY45200.1 BnaA06g34040D [Brassica napus]
	GeneID:106370323	BnaA10G0127100ZS	MYB	uncharacterized protein LOCGeneID:106370323 isoform X1 [Brassica napus] &gt;XP_013665808.1 PREDICTED: uncharacterized protein LOCGeneID:106370323 isoform X2 [Brassica napus]
	GeneID:106370486	BnaA08G0047600ZS	HSF	heat stress transcription factor B-4-like [Brassica napus]
	GeneID:106370673	BnaA10G0241300ZS	bHLH	transcription factor bHLH61-like [Brassica napus]
	GeneID:106371163	BnaA10G0040500ZS	bHLH	CDY51319.1 BnaA10g03540D [Brassica napus];transcription factor bHLH128-like [Brassica napus] &gt
	GeneID:106371356	BnaA06G0177600ZS	C3H	zinc finger CCCH domain-containing protein 42-like [Brassica napus]
	GeneID:106371604	#N/A	HB	homeobox protein knotted-1-like 5 [Brassica napus]
	GeneID:106371820	BnaA10G0293200ZS	FHA	protein phosphatase 2C 70-like [Brassica napus]
	GeneID:106371948	BnaA10G0198800ZS	HSF	heat stress transcription factor A-1b-like [Brassica napus]
	GeneID:106372179	BnaA10G0206600ZS	MADS	developmental protein SEPALLATA 1 [Brassica napus]
	GeneID:106372369	BnaA10G0227800ZS	C3H	zinc finger CCCH domain-containing protein 55-like isoform X3 [Brassica napus];CDY67634.1 BnaA10g30110D [Brassica napus];zinc finger CCCH domain-containing protein 55-like isoform X1 [Brassica napus] &gt;zinc finger CCCH domain-containing protein 55-like isoform X2 [Brassica napus]
	GeneID:106372648	BnaA10G0289600ZS	HSF	heat stress transcription factor A-3 [Brassica rapa] &gt;XP_013668364.1 PREDICTED: heat stress transcription factor A-3-like [Brassica napus];shock transcription factor [Brassica rapa]
	GeneID:106373657	#N/A	C2C2-Dof	dof zinc finger protein DOF4.3-like isoform X2 [Brassica rapa];dof zinc finger protein DOF4.4-like [Brassica napus]
	GeneID:106375986	BnaA01G0133700ZS	AP2-EREBP	ethylene-responsive transcription factor CRF2-like [Brassica napus]
	GeneID:106376758	BnaA01G0215300ZS	C2H2	XP_013672331.1 PREDICTED: zinc finger protein AZF1-like isoform X1 [Brassica napus];zinc finger protein AZF1-like isoform X2 [Brassica napus];zinc finger protein AZF1-like [Brassica rapa] &gt
	GeneID:106376865	BnaA01G0282400ZS	GeBP	mediator-associated protein 1-like [Brassica napus]
	GeneID:106378338	#N/A	AP2-EREBP	ethylene-responsive transcription factor ERF054-like [Brassica napus]
	GeneID:106378572	BnaA09G0168100ZS	MYB	cell division cycle 5-like protein [Brassica napus]
	GeneID:106378966	#N/A	MADS	MADS-box transcription factor PHERES 1-like [Brassica napus];MADS-box transcription factor PHERES 1-like [Brassica rapa]
	GeneID:106380087	BnaA02G0376500ZS	WRKY	probable WRKY transcription factor 50 [Brassica napus] &gt;XP_013675362.1 PREDICTED: probable WRKY transcription factor 50 [Brassica napus]
	GeneID:106380651	BnaA01G0350600ZS	NAC	protein CUP-SHAPED COTYLEDON 1-like [Brassica napus]
	GeneID:106381735	BnaA07G0008500ZS	C3H	zinc finger CCCH domain-containing protein 20-like [Brassica napus]
	GeneID:106381737	#N/A	AP2-EREBP	dehydration-responsive element-binding protein 2B-like [Brassica napus]
	GeneID:106384040	#N/A	GeBP	mediator-associated protein 1-like [Brassica napus]
	GeneID:106385110	BnaC07G0242100ZS	G2-like	myb family transcription factor PHL11 [Brassica rapa] &gt;XP_013680520.1 PREDICTED: myb family transcription factor APL-like [Brassica napus]
	GeneID:106385800	BnaA02G0100100ZS	AP2-EREBP	AP2-like ethylene-responsive transcription factor TOE2 [Brassica napus] &gt;CDY09223.1 BnaA02g06490D [Brassica napus]
	GeneID:106386234	#N/A	GRAS	protein SHORT-ROOT [Brassica napus]
	GeneID:106387809	BnaA10G0185900ZS	TUB	tubby-like F-box protein 11 [Brassica napus]
	GeneID:106387960	BnaA02G0116400ZS	C2C2-CO-like	CDY58843.1 BnaA02g35200D [Brassica napus];zinc finger protein CONSTANS-LIKE 5-like [Brassica napus] &gt
	GeneID:106388734	BnaA09G0633000ZS	Alfin-like	XP_013684334.1 PREDICTED: PHD finger protein ALFIN-LIKE 7-like [Brassica napus];PHD finger protein ALFIN-LIKE 7-like [Brassica rapa] &gt
	GeneID:106389669	BnaA03G0377600ZS	G2-like	XP_013685443.1 PREDICTED: myb family transcription factor APL-like isoform X2 [Brassica napus] &gt;protein PHR1-LIKE 2-like isoform X1 [Brassica rapa] &gt;CDX92994.1 BnaA03g37160D [Brassica napus];XP_013685442.1 PREDICTED: myb family transcription factor APL-like isoform X1 [Brassica napus];protein PHR1-LIKE 2-like isoform X2 [Brassica rapa] &gt
	GeneID:106390488	BnaA03G0331200ZS	G2-like	protein PHR1-LIKE 1-like isoform X2 [Brassica napus];uncharacterized protein LOCGeneID:106390488 isoform X3 [Brassica napus];[Brassica napus]
	GeneID:106390763	BnaC02G0205000ZS	AP2-EREBP	ethylene-responsive transcription factor RAP2-3-like [Brassica napus] &gt;CDY34977.1 BnaA01g27570D [Brassica napus]
	GeneID:106391287	#N/A	Alfin-like	PHD finger protein ALFIN-LIKE 6 [Brassica rapa] &gt;CDY17436.1 BnaC09g21010D [Brassica napus] &gt;XP_013687355.1 PREDICTED: PHD finger protein ALFIN-LIKE 6-like [Brassica napus] &gt;CDY04130.1 BnaA09g19080D [Brassica napus];XP_013714799.1 PREDICTED: PHD finger protein ALFIN-LIKE 6-like isoform X1 [Brassica napus] &gt
	GeneID:106391298	BnaA09G0220700ZS	C2H2	protein indeterminate-domain 4, chloroplastic-like [Brassica napus]
	GeneID:106392208	BnaA09G0537500ZS	WRKY	XP_013688460.1 PREDICTED: probable WRKY transcription factor 69 isoform X2 [Brassica napus];XP_013688459.1 PREDICTED: probable WRKY transcription factor 69 isoform X1 [Brassica napus] &gt;probable WRKY transcription factor 69 isoform X1 [Brassica rapa] &gt;probable WRKY transcription factor 69 isoform X2 [Brassica rapa] &gt;CDY49246.1 BnaA09g55250D [Brassica napus]
	GeneID:106393409	BnaA02G0178600ZS	bHLH	XP_013689582.1 PREDICTED: transcription factor BIM2-like isoform X4 [Brassica napus] &gt;XP_013689573.1 PREDICTED: transcription factor BIM2-like isoform X2 [Brassica napus] &gt;XP_013689609.1 PREDICTED: transcription factor BIM2-like isoform X1 [Brassica napus];transcription factor BIM2-like isoform X3 [Brassica napus] &gt;transcription factor BIM2-like isoform X1 [Brassica napus] &gt;XP_0136896…
	GeneID:106393558	BnaA02G0180200ZS	BSD	probable RNA polymerase II transcription factor B subunit 1-1 isoform X2 [Brassica napus];probable RNA polymerase II transcription factor B subunit 1-1 isoform X1 [Brassica napus]
	GeneID:106394142	BnaA02G0174800ZS	AP2-EREBP	ethylene-responsive transcription factor ERF118-like [Brassica napus]
	GeneID:106394269	BnaA10G0092000ZS	GRAS	scarecrow-like protein 8, partial [Brassica napus]
	GeneID:106394379	BnaA05G0001400ZS	C2C2-CO-like	zinc finger protein CONSTANS-LIKE 13-like [Brassica napus]
	GeneID:106395689	#N/A	MYB	XP_009115672.1 PREDICTED: telomere repeat-binding factor 3-like [Brassica rapa] &gt;XP_013752322.1 PREDICTED: telomere repeat-binding factor 3-like isoform X1 [Brassica napus] &gt;XP_009115674.1 PREDICTED: telomere repeat-binding factor 3-like [Brassica rapa] &gt;XP_013691529.1 PREDICTED: telomere repeat-binding factor 3-like isoform X1 [Brassica napus] &gt;telomere repeat-binding factor 3-like […
	GeneID:106397080	BnaA07G0120900ZS	NAC	CDY25752.1 BnaA07g10300D [Brassica napus] &gt;AIS36123.1 NAC transcription factor 13-1 [Brassica napus];XP_009103220.1 PREDICTED: NAC domain-containing protein 13 isoform X1 [Brassica rapa] &gt;NAC domain-containing protein 13 isoform X2 [Brassica napus];domain-containing protein 13 [Brassica napus] &gt
	GeneID:106397149	#N/A	C2C2-GATA	GATA transcription factor 27-like isoform X1 [Brassica napus] &gt;XP_013693168.1 PREDICTED: GATA transcription factor 27-like isoform X2 [Brassica napus];GATA transcription factor 27-like isoform X1 [Brassica rapa]
	GeneID:106397230	BnaA07G0121400ZS	MYB	XP_009103226.1 PREDICTED: transcription factor MYB3-like [Brassica rapa] &gt;AHN60124.1 MYB transcription factor 3 [Brassica napus];factor MYB3 [Brassica napus] &gt
	GeneID:106397734	BnaA06G0417500ZS	AP2-EREBP	ethylene-responsive transcription factor 5-like [Brassica napus]
	GeneID:106397757	BnaA06G0417600ZS	AP2-EREBP	ethylene-responsive transcription factor 2-like [Brassica napus] &gt;XP_013696643.1 PREDICTED: ethylene-responsive transcription factor 2-like [Brassica napus]
	GeneID:106399526	BnaA09G0646400ZS	AP2-EREBP	CDY26574.1 BnaA09g47030D [Brassica napus];XP_013695455.1 PREDICTED: dehydration-responsive element-binding protein 1F-like [Brassica napus] &gt;dehydration-responsive element-binding protein 1F-like [Brassica rapa] &gt;AHL44968.1 CBF6A [Brassica rapa subsp. chinensis] &gt
	GeneID:106400160	BnaC07G0179100ZS	MADS	CDY25744.1 BnaA07g10380D [Brassica napus];agamous-like MADS-box protein AGL80 [Brassica napus] &gt
	GeneID:106400531	BnaA06G0413200ZS	G2-like	protein PHR1-LIKE 1-like [Brassica napus]
	GeneID:106402310	BnaA10G0031500ZS	C3H	CDY18279.1 BnaC05g03020D [Brassica napus];zinc finger CCCH domain-containing protein 3 [Brassica napus] &gt
	GeneID:106402740	BnaA09G0484100ZS	C3H	zinc finger CCCH domain-containing protein 46-like [Brassica napus] &gt;XP_013698989.1 PREDICTED: zinc finger CCCH domain-containing protein 46-like [Brassica napus]
	GeneID:106403182	BnaA05G0004800ZS	MYB	transcription factor MYB12-like [Brassica napus]
	GeneID:106404237	BnaC02G0513700ZS	bZIP	basic leucine zipper 9-like [Brassica napus]
	GeneID:106405699	BnaA09G0472500ZS	C2H2	protein indeterminate-domain 2-like [Brassica napus]
	GeneID:106406416	BnaA10G0083800ZS	C2H2	uncharacterized zinc finger protein At4g06634-like [Brassica napus]
	GeneID:106406927	BnaA03G0530300ZS	HB	[Brassica napus]
	GeneID:106408356	BnaA05G0007500ZS	SBP	squamosa promoter-binding-like protein 1 [Brassica napus]
	GeneID:106411510	BnaA04G0014600ZS	GRAS	scarecrow-like protein 22 [Brassica napus]
	GeneID:106411646	BnaA10G0154600ZS	AP2-EREBP	AP2-like ethylene-responsive transcription factor TOE2 isoform X1 [Brassica napus] &gt;XP_013685426.1 PREDICTED: AP2-like ethylene-responsive transcription factor TOE2 isoform X1 [Brassica napus] &gt;XP_013707898.1 PREDICTED: AP2-like ethylene-responsive transcription factor TOE2 isoform X1 [Brassica napus];XP_013707897.1 PREDICTED: AP2-like ethylene-responsive transcription factor TOE2 isoform X…
	GeneID:106412896	BnaA10G0155100ZS	C2C2-Dof	dof zinc finger protein DOF5.3-like [Brassica napus]
	GeneID:106414197	BnaC01G0016500ZS	MYB	myb-related protein Myb4-like [Brassica napus]
	GeneID:106414354	BnaA02G0193800ZS	MADS	agamous-like MADS-box protein AGL12 [Brassica rapa] &gt;XP_013710475.1 PREDICTED: agamous-like MADS-box protein AGL12 [Brassica napus]
	GeneID:106414560	BnaA09G0486800ZS	MYB	uncharacterized protein LOCGeneID:106414560 [Brassica napus]
	GeneID:106415419	BnaA01G0088300ZS	HSF	CDX78797.1 BnaA01g08640D [Brassica napus];heat stress transcription factor A-1a-like [Brassica napus] &gt
	GeneID:106415449	BnaA01G0231200ZS	G2-like	transcription factor LUX-like [Brassica napus];uncharacterized protein LOCGeneID:106367377 isoform X1 [Brassica napus]
	GeneID:106415669	#N/A	OFP	transcription repressor OFP14 [Brassica oleracea var. oleracea] &gt;XP_013711882.1 PREDICTED: transcription repressor OFP14 [Brassica napus] &gt;CDY58777.1 BnaCnng33780D [Brassica napus]
	GeneID:106416066	BnaA07G0105200ZS	TUB	XP_013712349.1 PREDICTED: tubby-like F-box protein 10 [Brassica napus] &gt;XP_013712355.1 PREDICTED: tubby-like F-box protein 10 [Brassica napus];tubby-like F-box protein 10 [Brassica napus] &gt
	GeneID:106417309	#N/A	AP2-EREBP	CDY56038.1 BnaCnng29700D [Brassica napus] &gt;XP_013713586.1 PREDICTED: ethylene-responsive transcription factor ERF087-like [Brassica napus];CDY46622.1 BnaA09g27490D [Brassica napus];ethylene-responsive transcription factor ERF087-like [Brassica rapa] &gt;putative defensin-like protein 158 [Brassica rapa] &gt
	GeneID:106418604	BnaA09G0158600ZS	mTERF	XP_013714958.1 PREDICTED: uncharacterized protein LOCGeneID:106418604 isoform X1 [Brassica napus];uncharacterized protein LOCGeneID:106418604 isoform X1 [Brassica napus] &gt;uncharacterized protein LOCGeneID:106418604 isoform X2 [Brassica napus];XP_013714903.1 PREDICTED: uncharacterized protein LOCGeneID:106418604 isoform X1 [Brassica napus] &gt
	GeneID:106418677	BnaA02G0246700ZS	OFP	transcription repressor OFP14-like [Brassica napus] &gt;CDY37564.1 BnaA02g20060D [Brassica napus]
	GeneID:106418856	BnaA08G0069000ZS	FHA	FHA domain-containing protein PS1-like [Brassica napus]
	GeneID:106418890	BnaA08G0077800ZS	MYB	testa 2 family isoform 1 [Brassica napus] &gt;ABI13038.1 transparent testa 2 family isoform 1 [Brassica napus]
	GeneID:106418940	BnaA08G0068900ZS	C2H2	protein SENSITIVE TO PROTON RHIZOTOXICITY 1-like [Brassica napus] &gt;[Brassica napus];XP_013715130.1 PREDICTED: protein SENSITIVE TO PROTON RHIZOTOXICITY 1-like [Brassica napus]
	GeneID:106419137	#N/A	bZIP	basic leucine zipper 19 isoform X1 [Brassica rapa] &gt;XP_013715347.1 PREDICTED: basic leucine zipper 19-like [Brassica napus] &gt;XP_013715349.1 PREDICTED: basic leucine zipper 19-like [Brassica napus]
	GeneID:106419183	BnaA10G0280900ZS	OFP	transcription repressor OFP13-like isoform X1 [Brassica napus] &gt;XP_013715392.1 PREDICTED: transcription repressor OFP13-like isoform X2 [Brassica napus]
	GeneID:106419347	BnaA10G0249400ZS	CAMTA	LOW QUALITY PROTEIN: calmodulin-binding transcription activator 1 [Brassica napus];calmodulin-binding transcription activator 1 [Brassica rapa]
	GeneID:106419372	BnaA10G0274100ZS	Alfin-like	CDX70142.1 BnaA10g24910D [Brassica napus];PHD finger protein ALFIN-LIKE 1 [Brassica napus] &gt
	GeneID:106419474	BnaA10G0263300ZS	AP2-EREBP	CDY64666.1 BnaA10g30200D [Brassica napus];ethylene-responsive transcription factor ERFGeneID:106-like [Brassica napus] &gt;XP_009122325.2 PREDICTED: ethylene-responsive transcription factor ERFGeneID:106 [Brassica rapa] &gt
	GeneID:106419492	BnaA10G0263900ZS	NAC	CDY64672.1 BnaA10g30260D [Brassica napus];NAC domain-containing protein 100-like [Brassica napus] &gt
	GeneID:106419567	BnaA03G0094100ZS	E2F-DP	transcription factor E2FB-like [Brassica napus]
	GeneID:106419723	BnaA02G0171100ZS	BBR/BPC	[Brassica napus]
	GeneID:106419893	BnaA09G0661800ZS	MYB	transcription factor MYB86-like [Brassica napus]
	GeneID:106419976	BnaA09G0669800ZS	C2C2-Dof	CDY06274.1 BnaA09g49290D [Brassica napus];dof zinc finger protein DOF1.1 [Brassica napus] &gt
	GeneID:106419985	#N/A	GRAS	scarecrow-like protein 31 [Brassica napus] &gt;CDY06265.1 BnaA09g49380D [Brassica napus]
	GeneID:106420039	BnaA09G0671600ZS	OFP	transcription repressor OFP4 [Brassica napus]
	GeneID:106420087	BnaA03G0178600ZS	WRKY	WRKY transcription factor 44-like isoform X4 [Brassica napus];XP_013716386.1 PREDICTED: WRKY transcription factor 44-like isoform X1 [Brassica napus];WRKY transcription factor 44-like isoform X2 [Brassica napus];WRKY transcription factor 44-like isoform X1 [Brassica napus] &gt;WRKY transcription factor 44-like isoform X3 [Brassica napus]
	GeneID:106420244	BnaA09G0159700ZS	GeBP	mediator-associated protein 1-like [Brassica napus]
	GeneID:106420443	#N/A	ABI3VP1	putative B3 domain-containing protein REM4 [Brassica napus]
	GeneID:106420491	BnaA10G0149700ZS	GRAS	scarecrow-like protein 11 [Brassica napus]
	GeneID:106420795	BnaA03G0364500ZS	C2C2-GATA	CDX82229.1 BnaA03g35920D [Brassica napus];GATA transcription factor 29-like [Brassica napus] &gt
	GeneID:106422025	BnaA09G0423300ZS	AP2-EREBP	CDY34104.1 BnaA09g27300D [Brassica napus];ethylene-responsive transcription factor 11-like [Brassica rapa] &gt;XP_013718304.1 PREDICTED: ethylene-responsive transcription factor 11-like [Brassica napus] &gt
	GeneID:106422073	BnaA09G0422100ZS	VOZ	XP_013718349.1 PREDICTED: transcription factor VOZ1-like isoform X2 [Brassica napus];XP_013718345.1 PREDICTED: transcription factor VOZ1-like isoform X2 [Brassica napus] &gt;transcription factor VOZ1 isoform X3 [Brassica rapa] &gt;transcription factor VOZ1 isoform X1 [Brassica rapa] &gt;transcription factor VOZ1 isoform X2 [Brassica rapa] &gt;XP_013718346.1 PREDICTED: transcription factor VOZ1-li…
	GeneID:106422315	BnaA02G0215700ZS	AP2-EREBP	CDY39036.1 BnaA02g17250D [Brassica napus];XP_013718580.1 PREDICTED: dehydration-responsive element-binding protein 2D-like [Brassica napus] &gt;dehydration-responsive element-binding protein 2D-like [Brassica rapa] &gt
	GeneID:106422375	#N/A	HSF	heat stress transcription factor B-2b [Brassica rapa] &gt;XP_013718619.1 PREDICTED: heat stress transcription factor B-2b-like [Brassica napus]
	GeneID:106422698	BnaC02G0029300ZS	NAC	NAC domain-containing protein 79-like [Brassica rapa]
	GeneID:106422891	BnaC05G0308700ZS	ARR-B	putative two-component response regulator ARR19 [Brassica rapa] &gt;CDY29358.1 BnaA05g16250D [Brassica napus]
	GeneID:106423067	BnaA05G0080500ZS	WRKY	WRKY transcription factor 44-like [Brassica napus]
	GeneID:106423197	#N/A	ABI3VP1	B3 domain-containing transcription factor NGA4-like [Brassica napus] &gt;XP_013719453.1 PREDICTED: B3 domain-containing transcription factor NGA4-like [Brassica napus];XP_013719444.1 PREDICTED: B3 domain-containing transcription factor NGA4-like [Brassica napus] &gt
	GeneID:106424092	BnaA08G0153300ZS	WRKY	probable WRKY transcription factor 32 [Brassica napus]
	GeneID:106426843	#N/A	MADS	floral homeotic protein APETALA 1-like [Brassica napus] &gt;CDX69305.1 BnaC01g01480D [Brassica napus]
	GeneID:106427628	BnaC04G0522100ZS	C3H	zinc finger CCCH domain-containing protein 26-like isoform X1 [Brassica napus] &gt;[Brassica napus];XP_013723805.1 PREDICTED: zinc finger CCCH domain-containing protein 26-like isoform X1 [Brassica napus];zinc finger CCCH domain-containing protein 26-like isoform X2 [Brassica napus]
	GeneID:106427941	#N/A	C2C2-CO-like	XP_013724117.1 PREDICTED: zinc finger protein CONSTANS-LIKE 9 [Brassica napus] &gt;zinc finger protein CONSTANS-LIKE 9 [Brassica napus] &gt;CDY22125.1 BnaC01g39760D [Brassica napus];XP_013724118.1 PREDICTED: zinc finger protein CONSTANS-LIKE 9 [Brassica napus] &gt
	GeneID:106428987	BnaA03G0006700ZS	E2F-DP	transcription factor-like protein DPA [Brassica rapa] &gt;XP_013725185.1 PREDICTED: transcription factor-like protein DPA [Brassica napus]
	GeneID:106428997	BnaA03G0006600ZS	C2C2-Dof	XP_013725196.1 PREDICTED: dof zinc finger protein DOF5.1-like [Brassica napus];dof zinc finger protein DOF5.1-like [Brassica rapa] &gt
	GeneID:106429362	BnaC08G0055000ZS	E2F-DP	transcription factor E2FC-like isoform X3 [Brassica napus];transcription factor E2FC-like isoform X2 [Brassica napus];transcription factor E2FC-like isoform X1 [Brassica napus];transcription factor E2FC-like isoform X4 [Brassica napus]
	GeneID:106429585	BnaA09G0375600ZS	C2H2	APQ41674.1 TRANSPARENT TESTA 1 family isoform 2 [Brassica napus] &gt;APQ41675.1 TRANSPARENT TESTA 1 family isoform 2 [Brassica napus];protein TRANSPARENT TESTA 1-like [Brassica napus] &gt
	GeneID:106430081	#N/A	HB	homeobox protein knotted-1-like 4 isoform X2 [Brassica napus];homeobox protein knotted-1-like 4 isoform X1 [Brassica napus]
	GeneID:106430127	BnaA09G0020000ZS	NAC	domain-containing protein 69-like [Brassica napus] &gt;AIS36138.1 NAC transcription factor 69-1 [Brassica napus];CDY59814.1 BnaA09g51620D [Brassica napus] &gt
	GeneID:106430687	BnaC05G0282500ZS	NAC	protein ATAF2-like [Brassica napus]
	GeneID:106430820	#N/A	C3H	zinc finger CCCH domain-containing protein 43-like [Brassica napus]
	GeneID:106430826	BnaA05G0322600ZS	SRS	[Brassica napus];uncharacterized protein LOCGeneID:106430826 [Brassica napus]
	GeneID:106431082	BnaA04G0263100ZS	bHLH	XP_013727344.1 PREDICTED: transcription factor bHLHGeneID:106 [Brassica napus] &gt;CDY06944.1 BnaA04g23710D [Brassica napus];XP_013633940.1 PREDICTED: transcription factor bHLHGeneID:106 [Brassica oleracea var. oleracea] &gt;transcription factor bHLHGeneID:106 [Brassica rapa] &gt
	GeneID:106431745	BnaA09G0009500ZS	bHLH	transcription factor UNE10-like isoform X1 [Brassica napus]
	GeneID:106432055	BnaA09G0213800ZS	MYB	CDY41049.1 BnaA09g18280D [Brassica napus];uncharacterized protein LOCGeneID:106432055 [Brassica napus] &gt
	GeneID:106432231	BnaA01G0087000ZS	C2C2-GATA	GATA transcription factor 26-like isoform X1 [Brassica napus];GATA transcription factor 26-like isoform X2 [Brassica napus]
	GeneID:106432427	BnaA01G0284600ZS	mTERF	uncharacterized protein LOCGeneID:106432427 [Brassica napus]
	GeneID:106432430	BnaA01G0284500ZS	mTERF	uncharacterized protein LOCGeneID:106432430 [Brassica napus]
	GeneID:106432697	BnaA03G0563700ZS	TAZ	BTB/POZ and TAZ domain-containing protein 5 [Brassica napus]
	GeneID:106434573	BnaA01G0378800ZS	MYB	transcription factor DIVARICATA-like [Brassica napus]
	GeneID:106434811	BnaA08G0034300ZS	ARR-B	XP_013731121.1 PREDICTED: putative two-component response regulator ARR19 [Brassica napus];putative two-component response regulator ARR19 [Brassica napus] &gt;XP_013731120.1 PREDICTED: putative two-component response regulator ARR19 [Brassica napus] &gt
	GeneID:106435038	BnaC04G0520300ZS	C3H	zinc finger CCCH domain-containing protein 40-like isoform X1 [Brassica napus] &gt;zinc finger CCCH domain-containing protein 40-like isoform X2 [Brassica napus];XP_013731347.1 PREDICTED: zinc finger CCCH domain-containing protein 40-like isoform X1 [Brassica napus]
	GeneID:106435569	#N/A	C2C2-GATA	GATA transcription factor 29-like [Brassica napus]
	GeneID:106435700	BnaA02G0359500ZS	GRAS	scarecrow-like transcription factor PAT1 [Brassica napus] &gt;XP_013732062.1 PREDICTED: scarecrow-like transcription factor PAT1 [Brassica napus];XP_013732061.1 PREDICTED: scarecrow-like transcription factor PAT1 [Brassica napus] &gt
	GeneID:106436444	BnaA03G0253000ZS	MADS	agamous-like MADS-box protein AGL11 [Brassica napus]
	GeneID:106437552	BnaA03G0134200ZS	MYB	protein REVEILLE 6-like isoform X2 [Brassica napus];protein REVEILLE 6-like isoform X1 [Brassica napus]
	GeneID:106437598	#N/A	WRKY	probable WRKY transcription factor 25 [Brassica napus]
	GeneID:106437779	BnaA03G0159000ZS	C3H	zinc finger CCCH domain-containing protein 26-like [Brassica napus]
	GeneID:106438040	BnaA03G0196700ZS	C3H	zinc finger CCCH domain-containing protein 29-like [Brassica napus] &gt;XP_013734531.1 PREDICTED: zinc finger CCCH domain-containing protein 29-like [Brassica napus]
	GeneID:106438285	BnaA03G0225500ZS	C2C2-Dof	dof zinc finger protein DOF2.5-like [Brassica napus] &gt;CDX83357.1 BnaA03g21490D [Brassica napus]
	GeneID:106438381	BnaA03G0239500ZS	ABI3VP1	B3 domain-containing protein REM-like 1 [Brassica napus]
	GeneID:106438387	BnaA03G0238900ZS	HSF	heat stress transcription factor A-2-like [Brassica napus];heat stress transcription factor A-2 [Brassica rapa];shock transcription factor A2 [Brassica napus]
	GeneID:106438684	BnaA03G0270300ZS	bHLH	transcription factor UNE12-like isoform X2 [Brassica napus]
	GeneID:106438703	BnaA01G0017500ZS	HSF	XP_013735518.1 PREDICTED: heat stress transcription factor B-1-like isoform X2 [Brassica napus];heat stress transcription factor B-1-like isoform X1 [Brassica napus] &gt
	GeneID:106438898	BnaC03G0340900ZS	MYB	transcription factor MYB57-like [Brassica rapa] &gt;CDX74303.1 BnaA03g27440D [Brassica napus];XP_013735642.1 PREDICTED: transcription factor MYB57-like [Brassica napus] &gt
	GeneID:106438989	BnaA03G0295600ZS	WRKY	probable WRKY transcription factor 39 [Brassica napus]
	GeneID:106439083	BnaA03G0304500ZS	MADS	XP_013735893.1 PREDICTED: agamous-like MADS-box protein AGL61 [Brassica napus] &gt;agamous-like MADS-box protein AGL29 [Brassica rapa] &gt;CDX74094.1 BnaA03g29530D [Brassica napus]
	GeneID:106439168	BnaA03G0312100ZS	C3H	XP_013736007.1 PREDICTED: E3 ubiquitin-protein ligase makorin-like isoform X1 [Brassica napus] &gt;E3 ubiquitin-protein ligase makorin [Brassica rapa] &gt;CDX74012.1 BnaA03g30350D [Brassica napus]
	GeneID:106439317	BnaC04G0340300ZS	bHLH	[Brassica napus]
	GeneID:106440208	BnaA03G0443900ZS	PLATZ	uncharacterized protein LOCGeneID:106440208 [Brassica napus] &gt;CDX90437.1 BnaA03g43440D [Brassica napus]
	GeneID:106440756	BnaA08G0250200ZS	ARF	auxin response factor 5-like [Brassica napus]
	GeneID:106440817	BnaA03G0478100ZS	GRF	growth-regulating factor 8-like isoform X1 [Brassica napus];growth-regulating factor 8-like isoform X2 [Brassica napus]
	GeneID:106442999	BnaA01G0150200ZS	C3H	CDX89419.1 BnaA01g14740D [Brassica napus];zinc finger CCCH domain-containing protein 48 [Brassica napus] &gt
	GeneID:106443040	BnaA03G0026900ZS	ARR-B	putative two-component response regulator ARR21 [Brassica rapa];putative two-component response regulator ARR21 [Brassica napus]
	GeneID:106443242	BnaA08G0011200ZS	Trihelix	trihelix transcription factor ASIL1-like [Brassica napus]
	GeneID:106443497	BnaA03G0170800ZS	AP2-EREBP	XP_013740513.1 PREDICTED: ethylene-responsive transcription factor ERF038-like [Brassica napus] &gt;ethylene-responsive transcription factor ERF038-like [Brassica rapa] &gt;CDX84602.1 BnaA03g16280D [Brassica napus]
	GeneID:106443519	BnaA03G0176500ZS	MYB	CDY46743.1 BnaA03g16870D [Brassica napus];transcription factor RAX2-like [Brassica napus] &gt
	GeneID:106444185	BnaA03G0367300ZS	bHLH	transcription factor bHLH87-like [Brassica napus]
	GeneID:106444302	BnaA03G0414400ZS	LOB	LOB domain-containing protein 38-like [Brassica napus] &gt;XP_013639931.1 PREDICTED: LOB domain-containing protein 38-like [Brassica napus]
	GeneID:106444323	#N/A	C2C2-GATA	[Brassica napus];GATA transcription factor 6-like [Brassica napus]
	GeneID:106444366	BnaC01G0199600ZS	HRT	uncharacterized protein LOCGeneID:106444366 [Brassica napus]
	GeneID:106445GeneID:106	BnaA04G0017300ZS	BBR/BPC	[Brassica napus];XP_013742059.1 PREDICTED: protein BASIC PENTACYSTEINE6-like isoform X1 [Brassica napus] &gt;protein BASIC PENTACYSTEINE6-like isoform X1 [Brassica napus] &gt;XP_013742060.1 PREDICTED: protein BASIC PENTACYSTEINE6-like isoform X1 [Brassica napus];protein BASIC PENTACYSTEINE6-like isoform X2 [Brassica napus]
	GeneID:106445460	BnaC04G0325200ZS	FHA	uncharacterized protein LOCGeneID:106445460 isoform X2 [Brassica napus];XP_013742481.1 PREDICTED: uncharacterized protein LOCGeneID:106445460 isoform X1 [Brassica napus];uncharacterized protein LOCGeneID:106445460 isoform X1 [Brassica napus] &gt
	GeneID:106445511	BnaA03G0560200ZS	HSF	XP_013742534.1 PREDICTED: heat stress transcription factor B-1-like [Brassica napus];heat stress transcription factor B-1-like [Brassica napus] &gt
	GeneID:106445560	BnaA06G0079900ZS	bHLH	transcription factor SCREAM2-like isoform X1 [Brassica napus];XP_013641249.1 PREDICTED: transcription factor SCREAM2-like [Brassica napus];transcription factor SCREAM2-like isoform X2 [Brassica napus] &gt
	GeneID:106445721	#N/A	FAR1	protein FAR1-RELATED SEQUENCE 6-like [Brassica napus]
	GeneID:106445779	BnaA04G0053600ZS	HSF	XP_013742863.1 PREDICTED: heat stress transcription factor A-5-like [Brassica napus];heat stress transcription factor A-5-like [Brassica napus] &gt
	GeneID:106445851	BnaA04G0078600ZS	BSD	BSD domain-containing protein 1 [Brassica rapa] &gt;CDY0GeneID:1112.1 BnaA04g07070D [Brassica napus];XP_013742944.1 PREDICTED: BSD domain-containing protein 1-like [Brassica napus] &gt
	GeneID:106446414	BnaA01G0188300ZS	bHLH	transcription factor bHLH3 [Brassica napus] &gt;CDY32242.1 BnaA01g17420D [Brassica napus]
	GeneID:106447187	BnaA04G0215400ZS	NAC	NAC domain-containing protein 41-like [Brassica rapa] &gt;XP_013744512.1 PREDICTED: NAC domain-containing protein 41-like isoform X1 [Brassica napus] &gt;NAC domain-containing protein 41-like isoform X2 [Brassica napus];CDY37715.1 BnaA04g19530D [Brassica napus]
	GeneID:106447359	BnaA09G0175300ZS	MYB	mucin-2-like [Brassica napus] &gt;CDY39910.1 BnaA09g14920D [Brassica napus]
	GeneID:106447536	BnaA04G0257100ZS	AP2-EREBP	dehydration-responsive element-binding protein 2C-like [Brassica napus]
	GeneID:106447564	BnaA04G0267800ZS	C3H	zinc finger CCCH domain-containing protein 30-like [Brassica napus]
	GeneID:106447709	BnaA04G0215600ZS	NAC	uncharacterized protein At2g33490, partial [Brassica napus]
	GeneID:106448356	BnaC07G0396300ZS	C3H	XP_013745712.1 PREDICTED: zinc finger CCCH domain-containing protein 46-like [Brassica napus] &gt;zinc finger CCCH domain-containing protein 46-like [Brassica napus] &gt;XP_013745718.1 PREDICTED: zinc finger CCCH domain-containing protein 46-like [Brassica napus]
	GeneID:106449115	BnaA04G0022700ZS	MADS	XP_013746379.1 PREDICTED: agamous-like MADS-box protein AGL1 [Brassica napus];agamous-like MADS-box protein AGL1 [Brassica rapa] &gt
	GeneID:106449304	#N/A	AP2-EREBP	ethylene-responsive transcription factor RAP2-10-like [Brassica napus] &gt;CDY29540.1 BnaA03g53850D [Brassica napus]
	GeneID:106449568	BnaA04G0108900ZS	NAC	CDX74442.1 BnaA04g09470D [Brassica napus] &gt;domain-containing protein 92-like [Brassica napus] &gt;XP_009139909.1 PREDICTED: NAC domain-containing protein 92 [Brassica rapa] &gt;AIU39722.1 NAC transcription factor 92 [Brassica napus]
	GeneID:106449653	#N/A	NAC	NAC domain-containing protein 62-like [Brassica napus]
	GeneID:106449949	#N/A	C2H2	zinc finger protein ZAT5-like [Brassica napus]
	GeneID:106450220	BnaA04G0231900ZS	OFP	XP_013747323.1 PREDICTED: transcription repressor OFP15-like [Brassica napus];transcription repressor OFP15 [Brassica rapa] &gt
	GeneID:106450420	BnaA05G0002900ZS	C3H	XP_013747522.1 PREDICTED: zinc finger CCCH domain-containing protein 31 isoform X2 [Brassica napus];DExH-box ATP-dependent RNA helicase DExH8 isoform X2 [Brassica rapa] &gt;zinc finger CCCH domain-containing protein 31 isoform X1 [Brassica napus] &gt;XP_018514679.1 PREDICTED: DExH-box ATP-dependent RNA helicase DExH8 isoform X1 [Brassica rapa]
	GeneID:106450539	BnaA05G0485400ZS	GRAS	DELLA protein RGL2 isoform X2 [Brassica napus];DELLA protein RGL2 isoform X1 [Brassica napus]
	GeneID:106450719	#N/A	RWP-RK	protein NLP8-like [Brassica napus]
	GeneID:106450836	BnaA05G0060100ZS	C3H	zinc finger CCCH domain-containing protein 29-like [Brassica napus]
	GeneID:106451071	BnaA05G0074100ZS	MYB	XP_009143426.1 PREDICTED: transcription factor DIVARICATA-like [Brassica rapa] &gt;transcription factor DIVARICATA-like [Brassica rapa] &gt;CDX74914.1 BnaA05g06600D [Brassica napus];XP_013748384.1 PREDICTED: transcription factor DIVARICATA-like [Brassica napus] &gt
	GeneID:106451235	BnaA09G0463500ZS	AP2-EREBP	CDY21346.1 BnaA09g30810D [Brassica napus];ethylene-responsive transcription factor RAP2-13-like [Brassica napus] &gt;XP_013748584.1 PREDICTED: ethylene-responsive transcription factor RAP2-13-like [Brassica napus] &gt
	GeneID:106451280	BnaA05G0113100ZS	C3H	zinc finger CCCH domain-containing protein 26-like [Brassica napus]
	GeneID:106451376	BnaA05G0128100ZS	AP2-EREBP	ethylene-responsive transcription factor 15 [Brassica napus]
	GeneID:106451821	BnaC05G0330700ZS	NAC	NAC domain-containing protein 17-like [Brassica napus]
	GeneID:106451829	BnaA05G0315300ZS	bHLH	transcription factor bHLH80-like [Brassica rapa] &gt;CDY28415.1 BnaA05g18250D [Brassica napus];XP_013749259.1 PREDICTED: transcription factor bHLH80-like [Brassica napus] &gt;XP_009145132.1 PREDICTED: transcription factor bHLH80-like [Brassica rapa] &gt;XP_018514820.1 PREDICTED: transcription factor bHLH80-like [Brassica rapa] &gt
	GeneID:106452319	BnaC04G0176800ZS	WRKY	probable WRKY transcription factor 25 [Brassica napus]
	GeneID:106452624	BnaA05G0447400ZS	G2-like	transcription factor PCL1-like [Brassica napus]
	GeneID:106452734	BnaA05G0442000ZS	MYB	[Brassica napus]
	GeneID:106452929	BnaA05G0457600ZS	FAR1	protein FAR1-RELATED SEQUENCE 5-like [Brassica napus]
	GeneID:106452960	BnaA05G0460000ZS	FHA	FHA domain-containing protein FHA2-like isoform X1 [Brassica napus];FHA domain-containing protein FHA1-like isoform X2 [Brassica napus]
	GeneID:106452972	#N/A	MYB	uncharacterized protein LOC103868158 [Brassica rapa] &gt;XP_013750638.1 PREDICTED: uncharacterized protein LOCGeneID:106452972 [Brassica napus]
	GeneID:106453304	BnaC07G0105800ZS	FHA	FHA domain-containing protein PS1-like [Brassica napus]
	GeneID:106453610	#N/A	SRS	[Brassica rapa subsp. pekinensis]
	GeneID:106454522	BnaA05G0021900ZS	bHLH	transcription factor bHLHGeneID:106-like [Brassica napus]
	GeneID:106454637	BnaA05G0073100ZS	Trihelix	trihelix transcription factor GT-3b-like [Brassica napus]
	GeneID:106454697	BnaA05G0083300ZS	MYB	homeodomain-like superfamily protein [Arabidopsis thaliana] &gt;ANM62605.1 Duplicated homeodomain-like superfamily protein [Arabidopsis thaliana]
	GeneID:106454819	BnaA05G0117400ZS	MYB	myb-related protein 306-like [Brassica napus]
	GeneID:111197775	BnaA03G0546000ZS	C2C2-GATA	CDY45326.1 BnaA03g52990D [Brassica napus];XP_013724977.1 PREDICTED: GATA transcription factor 3-like [Brassica napus] &gt;XP_013724978.1 PREDICTED: GATA transcription factor 3-like [Brassica napus] &gt;GATA transcription factor 3-like [Brassica rapa] &gt;XP_009138319.1 PREDICTED: GATA transcription factor 3-like [Brassica rapa] &gt
	GeneID:111198362	#N/A	WRKY	probable WRKY transcription factor 58 isoform X2 [Brassica rapa];probable WRKY transcription factor 58 isoform X1 [Brassica rapa]
	GeneID:111198625	BnaA06G0195600ZS	Alfin-like	PHD finger protein ALFIN-LIKE 3 [Brassica rapa]
	GeneID:111198679	BnaA06G0324400ZS	mTERF	uncharacterized protein LOCGeneID:106348296 [Brassica napus]
	GeneID:111198716	BnaA06G0365400ZS	C2C2-CO-like	zinc finger protein CONSTANS-LIKE 10 [Brassica rapa] &gt;CDX86318.1 BnaA06g30350D [Brassica napus]
	GeneID:111198728	BnaA06G0174300ZS	TCP	transcription factor TCP14 [Brassica rapa] &gt;XP_013642659.1 PREDICTED: transcription factor TCP14 [Brassica napus]
	GeneID:111200361	BnaA09G0548200ZS	BBR/BPC	XP_009116704.1 PREDICTED: protein BASIC PENTACYSTEINE6-like isoform X1 [Brassica rapa];[Brassica napus];XP_009116702.1 PREDICTED: protein BASIC PENTACYSTEINE6-like isoform X1 [Brassica rapa] &gt;XP_009116703.1 PREDICTED: protein BASIC PENTACYSTEINE6-like isoform X1 [Brassica rapa] &gt;protein BASIC PENTACYSTEINE6-like isoform X1 [Brassica rapa] &gt
	GeneID:111200424	BnaA09G0657100ZS	bHLH	transcription factor bHLH90-like [Brassica napus] &gt;CDY34878.1 BnaA09g48040D [Brassica napus]
	GeneID:111200626	#N/A	MADS	[Brassica napus];agamous-like MADS-box protein AGL65 [Brassica rapa]
	GeneID:111201490	BnaA10G0222500ZS	AP2-EREBP	ethylene-responsive transcription factor ERF113-like [Brassica oleracea var. oleracea] &gt;CDX91131.1 BnaC02g04660D [Brassica napus];ethylene-responsive transcription factor ERF113 [Brassica rapa]
	GeneID:111202999	#N/A	AP2-EREBP	ethylene-responsive transcription factor ERF119-like [Brassica napus]
	GeneID:111203618	BnaA07G0181900ZS	GRF	[Brassica napus]
	GeneID:111204612	BnaA02G0000400ZS	FHA	protein phosphatase 2C 70 [Brassica napus]
	GeneID:111205077	BnaA02G0099900ZS	C2C2-Dof	dof zinc finger protein DOF5.3-like [Brassica napus]
	GeneID:111206365	BnaA02G0213200ZS	MYB	transcription factor MYB1R1-like [Brassica napus]
	GeneID:111207591	BnaA05G0054400ZS	TCP	transcription factor TCP9 [Brassica rapa] &gt;XP_013748133.1 PREDICTED: transcription factor TCP9-like [Brassica napus]
	GeneID:111212899	BnaA09G0175900ZS	TCP	ATP phosphoribosyltransferase 1, chloroplastic-like [Brassica rapa];[Brassica napus]
	GeneID:111212933	BnaA05G0321100ZS	NAC	CDY26922.1 BnaA05g17900D [Brassica napus];NAC domain-containing protein 14 [Brassica rapa] &gt
	GeneID:111213449	BnaA07G0005900ZS	CPP	protein tesmin/TSO1-like CXC 6 [Brassica rapa]
	GeneID:111214241	BnaA08G0060500ZS	ULT	XP_018508262.1 PREDICTED: protein ULTRAPETALA 2 [Brassica rapa] &gt;protein ULTRAPETALA 2 [Brassica rapa] &gt;CDY31935.1 BnaA07g00600D [Brassica napus];XP_018508261.1 PREDICTED: protein ULTRAPETALA 2 [Brassica rapa] &gt
	GeneID:111214351	BnaA03G0547300ZS	MYB	XP_013724996.1 PREDICTED: transcription factor MYB32-like [Brassica napus] &gt;XP_013724995.1 PREDICTED: transcription factor MYB32-like [Brassica napus] &gt;transcription factor MYB32-like [Brassica rapa] &gt;CDY40652.1 BnaA03g53110D [Brassica napus]
	GeneID:111215528	BnaA05G0054200ZS	MADS	ACH61567.1 truncated MADS-box transcription factor, partial [Pseudotsuga menziesii] &gt;ACH61586.1 truncated MADS-box transcription factor, partial [Pseudotsuga menziesii] &gt;MADS-box transcription factor, partial [Pseudotsuga menziesii] &gt;ACH61587.1 truncated MADS-box transcription factor, partial [Pseudotsuga macrocarpa];ACH61568.1 truncated MADS-box transcription factor, partial [Pseudotsug…
	GeneID:111215777	BnaA05G0440700ZS	MYB	protein REVEILLE 8 [Brassica rapa]
	GeneID:106405141	BnaA02G0405700ZS	NAC	domain-containing protein 102-like [Brassica napus] &gt;AAP35050.1 NAC-domain protein 5-1 [Brassica napus] &gt;CDY31350.1 BnaA02g33910D [Brassica napus]
	GeneID:106381868	BnaC02G0416900ZS	AP2-EREBP	ethylene-responsive transcription factor 2-like [Brassica oleracea var. oleracea]
	GeneID:106384946	BnaC03G0042100ZS	NAC	ATAF2-like [Brassica napus] &gt;AAP35051.1 NAC-domain protein 5-7 [Brassica napus]
	GeneID:106418539	BnaC01G0431200ZS	NAC	AIS36128.1 NAC transcription factor 56-1 [Brassica napus];transcription factor 56-like [Brassica napus] &gt
	GeneID:106358379	BnaC05G0004900ZS	NAC	AAP35053.1 NAC-domain protein 5-11 [Brassica napus] &gt;domain-containing protein 2 [Brassica napus] &gt;AHN60136.1 NAC transcription factor 2 [Brassica napus]
	GeneID:106348939	BnaC07G0457200ZS	WRKY	[Brassica napus]
	GeneID:106440932	BnaC03G0479100ZS	WRKY	XP_013722923.1 PREDICTED: WRKY transcription factor 1-like [Brassica napus] &gt;WRKY transcription factor 1 [Brassica napus] &gt;CDY50038.1 BnaC03g44980D [Brassica napus]
	GeneID:106399460	BnaC05G0072600ZS	MYB	repressor MYB6-like [Brassica napus] &gt;AHN60129.1 MYB transcription factor 61 [Brassica napus]
	GeneID:106346570	BnaC01G0186900ZS	C2C2-GATA	XP_013641396.1 PREDICTED: GATA transcription factor 5-like [Brassica napus];GATA transcription factor 5-like [Brassica oleracea var. oleracea] &gt
	GeneID:106347473	BnaC02G0121000ZS	AP2-EREBP	AP2-like ethylene-responsive transcription factor TOE2 isoform X2 [Brassica oleracea var. oleracea];AP2-like ethylene-responsive transcription factor TOE2 [Brassica napus]
	GeneID:106348296	BnaC07G0369500ZS	mTERF	[Brassica napus]
	GeneID:106348449	BnaC05G0401100ZS	Trihelix	trihelix transcription factor ASIL1 [Brassica oleracea var. oleracea] &gt;XP_013643641.1 PREDICTED: trihelix transcription factor ASIL1-like [Brassica napus]
	GeneID:106348735	BnaA06G0341400ZS	Alfin-like	XP_013643990.1 PREDICTED: PHD finger protein ALFIN-LIKE 4-like isoform X1 [Brassica napus];XP_013643786.1 PREDICTED: PHD finger protein ALFIN-LIKE 4-like [Brassica napus] &gt;PHD finger protein ALFIN-LIKE 4 isoform X2 [Brassica oleracea var. oleracea] &gt;XP_013643991.1 PREDICTED: PHD finger protein ALFIN-LIKE 4-like isoform X2 [Brassica napus];PHD finger protein ALFIN-LIKE 4 isoform X1 [Brassica…
	GeneID:106348996	BnaC07G0330000ZS	bHLH	XP_013644314.1 PREDICTED: transcription factor bHLH78-like isoform X1 [Brassica napus];XP_013644312.1 PREDICTED: transcription factor bHLH78-like isoform X1 [Brassica napus] &gt;transcription factor bHLH78-like isoform X1 [Brassica napus] &gt;XP_013644313.1 PREDICTED: transcription factor bHLH78-like isoform X1 [Brassica napus] &gt
	GeneID:106349371	BnaC09G0153700ZS	RWP-RK	XP_013644779.1 PREDICTED: protein NLP6-like [Brassica napus] &gt;CDY62019.1 BnaCnng38990D [Brassica napus];protein NLP6 [Brassica oleracea var. oleracea] &gt
	GeneID:106350553	BnaC05G0079800ZS	LIM	CDX94916.1 BnaC05g07550D [Brassica napus];LIM domain-containing protein WLIM1 [Brassica oleracea var. oleracea] &gt;XP_013645880.1 PREDICTED: LIM domain-containing protein WLIM1-like [Brassica napus] &gt
	GeneID:106352981	BnaA03G0315400ZS	MYB	myb-related protein B-like [Brassica napus]
	GeneID:106354573	BnaC06G0437700ZS	AP2-EREBP	ethylene-responsive transcription factor RAP2-4-like [Brassica napus]
	GeneID:106354590	BnaC06G0435300ZS	ARF	auxin response factor 17-like [Brassica napus]
	GeneID:106355513	BnaC03G0240700ZS	AP2-EREBP	AP2-like ethylene-responsive transcription factor At2g41710 [Brassica napus]
	GeneID:106355991	BnaA02G0180600ZS	WRKY	[Brassica napus]
	GeneID:106357651	BnaA09G0545600ZS	CAMTA	calmodulin-binding transcription activator 2-like [Brassica napus]
	GeneID:106358153	BnaC03G0419300ZS	ARR-B	two-component response regulator ARR1-like [Brassica napus]
	GeneID:106360811	BnaC08G0358700ZS	C3H	zinc finger CCCH domain-containing protein 47-like [Brassica napus] &gt;CDX72183.1 BnaC08g26910D [Brassica napus]
	GeneID:106362110	BnaC08G0229300ZS	Alfin-like	CDX84026.1 BnaC08g16190D [Brassica napus];PHD finger protein ALFIN-LIKE 7-like [Brassica napus] &gt
	GeneID:106364315	BnaC09G0218200ZS	WRKY	probable WRKY transcription factor 49 [Brassica napus]
	GeneID:106365587	BnaC05G0139400ZS	Alfin-like	[Brassica napus]
	GeneID:106365769	BnaC09G0171200ZS	mTERF	uncharacterized protein LOCGeneID:106365769 [Brassica napus]
	GeneID:106365930	BnaC01G0130200ZS	FAR1	XP_013660908.1 PREDICTED: protein FAR1-RELATED SEQUENCE 1-like [Brassica napus];protein FAR1-RELATED SEQUENCE 1 isoform X2 [Brassica oleracea var. oleracea] &gt
	GeneID:106366612	BnaC09G0197500ZS	MYB	[Brassica napus]
	GeneID:106367688	BnaC02G0301900ZS	MYB	trihelix transcription factor GT-2-like [Brassica napus]
	GeneID:106367709	BnaA09G0475900ZS	SRS	protein SHI RELATED SEQUENCE 1-like [Brassica oleracea var. oleracea]
	GeneID:106368905	BnaC08G0464200ZS	Tify	protein TIFY 10A-like [Brassica napus] &gt;XP_013664427.1 PREDICTED: protein TIFY 10A-like [Brassica napus]
	GeneID:106371606	#N/A	ARF	auxin response factor 4 isoform X2 [Brassica napus] &gt;auxin response factor 4 isoform X1 [Brassica napus];CDY31545.1 BnaA10g13260D [Brassica napus]
	GeneID:106372249	BnaC09G0521700ZS	NAC	NAC domain-containing protein 41-like isoform X2 [Brassica oleracea var. oleracea];NAC domain-containing protein 83-like isoform X1 [Brassica oleracea var. oleracea]
	GeneID:106372249	BnaC09G0521700ZS	NAC	NAC domain-containing protein 41-like isoform X2 [Brassica oleracea var. oleracea];NAC domain-containing protein 83-like isoform X1 [Brassica oleracea var. oleracea]
	GeneID:106372313	BnaC09G0528700ZS	Tify	protein TIFY 9 isoform X2 [Brassica napus];CDY09775.1 BnaC09g43860D [Brassica napus];protein TIFY 9 isoform X1 [Brassica napus] &gt
	GeneID:106372313	BnaC09G0528700ZS	Tify	protein TIFY 9 isoform X2 [Brassica napus];CDY09775.1 BnaC09g43860D [Brassica napus];protein TIFY 9 isoform X1 [Brassica napus] &gt
	GeneID:106373886	BnaC01G0012600ZS	C2C2-Dof	dof zinc finger protein DOF4.7-like [Brassica napus]
	GeneID:106374659	BnaC01G0397000ZS	C3H	CDX95459.1 BnaC01g33510D [Brassica napus];zinc finger CCCH domain-containing protein 39-like [Brassica napus] &gt
	GeneID:106374946	#N/A	C2C2-Dof	dof zinc finger protein DOF4.4-like [Brassica napus];[Brassica napus]
	GeneID:106375082	#N/A	MYB	myb-related protein Myb4-like [Brassica oleracea var. oleracea]
	GeneID:106375409	BnaC01G0072700ZS	WRKY	probable WRKY transcription factor 11 isoform X2 [Brassica oleracea var. oleracea];probable WRKY transcription factor 11 isoform X1 [Brassica napus]
	GeneID:106376006	BnaC01G0174700ZS	RWP-RK	protein NLP7-like [Brassica napus]
	GeneID:106376095	BnaC01G0214200ZS	NAC	NAC domain-containing protein 72-like isoform X1 [Brassica napus] &gt;NAC domain-containing protein 72-like isoform X2 [Brassica napus];CDY29303.1 BnaC01g19550D [Brassica napus]
	GeneID:106376178	BnaA01G0177500ZS	MYB	CDY18967.1 BnaC01g21010D [Brassica napus];uncharacterized protein LOCGeneID:106376178 [Brassica napus] &gt
	GeneID:106376335	BnaC03G0695800ZS	C2C2-Dof	dof zinc finger protein DOF4.6-like isoform X1 [Brassica napus]
	GeneID:106376617	BnaA04G0039000ZS	LIM	[Brassica napus]
	GeneID:106376897	BnaC08G0455900ZS	CSD	cold shock domain-containing protein 4-like [Brassica napus] &gt;CDY13843.1 BnaA09g43450D [Brassica napus];XP_013672478.1 PREDICTED: cold shock domain-containing protein 4-like [Brassica napus];cold shock protein 2-like [Brassica rapa] &gt
	GeneID:106377099	BnaC08G0121700ZS	C3H	zinc finger CCCH domain-containing protein 69-like [Brassica rapa];zinc finger CCCH domain-containing protein 69-like isoform X1 [Brassica napus]
	GeneID:106377131	BnaC02G0288400ZS	SRS	CDY20380.1 BnaC02g24360D [Brassica napus];protein SHI RELATED SEQUENCE 5-like [Brassica napus] &gt
	GeneID:106377439	BnaC01G0448800ZS	MYB	transcription repressor MYB5-like [Brassica napus]
	GeneID:106377471	BnaC01G0457800ZS	MYB	telomere repeat-binding protein 3-like [Brassica napus]
	GeneID:106377570	BnaC01G0441000ZS	AP2-EREBP	XP_013673297.1 PREDICTED: ethylene-responsive transcription factor RAP2-2-like [Brassica napus];ethylene-responsive transcription factor RAP2-2-like [Brassica napus] &gt
	GeneID:106380343	#N/A	MYB	transcription factor DIVARICATA-like [Brassica napus]
	GeneID:106380601	BnaC04G0330300ZS	Sigma70-like	RNA polymerase sigma factor sigC-like [Brassica napus]
	GeneID:106381195	BnaC01G0477200ZS	NAC	NAC domain-containing protein 53-like [Brassica napus]
	GeneID:106381434	#N/A	BES1	CDY14593.1 BnaC02g25200D [Brassica napus];XP_013676783.1 PREDICTED: BES1/BZR1 homolog protein 4 [Brassica napus] &gt;BES1/BZR1 homolog protein 4 [Brassica oleracea var. oleracea] &gt
	GeneID:106382054	BnaC03G0502300ZS	RWP-RK	XP_013677468.1 PREDICTED: protein NLP1-like [Brassica napus] &gt;protein NLP1-like [Brassica napus] &gt;XP_013677469.1 PREDICTED: protein NLP1-like [Brassica napus];XP_013677467.1 PREDICTED: protein NLP1-like [Brassica napus] &gt
	GeneID:106382160	BnaC02G0472600ZS	MYB	myb-related protein 306-like [Brassica napus] &gt;XP_013677582.1 PREDICTED: myb-related protein 306-like [Brassica napus] &gt;AHN60123.1 MYB transcription factor 30 [Brassica napus]
	GeneID:106382532	BnaC02G0503400ZS	Alfin-like	PHD finger protein ALFIN-LIKE 4-like [Brassica napus]
	GeneID:106382868	#N/A	MADS	developmental protein SEPALLATA 2 [Brassica napus]
	GeneID:106383008	BnaC01G0386000ZS	EIL	XP_013608117.1 PREDICTED: protein ETHYLENE INSENSITIVE 3-like [Brassica oleracea var. oleracea] &gt;protein ETHYLENE INSENSITIVE 3-like [Brassica oleracea var. oleracea] &gt;XP_013678568.1 PREDICTED: protein ETHYLENE INSENSITIVE 3-like [Brassica napus] &gt;XP_013678569.1 PREDICTED: protein ETHYLENE INSENSITIVE 3-like [Brassica napus]
	GeneID:106385605	BnaC03G0340300ZS	NAC	[Brassica napus]
	GeneID:106386128	#N/A	G2-like	myb family transcription factor APL-like isoform X2 [Brassica napus];myb family transcription factor APL-like isoform X1 [Brassica napus]
	GeneID:106386151	BnaC02G0389600ZS	AP2-EREBP	ethylene-responsive transcription factor 9-like [Brassica napus]
	GeneID:106386272	BnaC04G0340900ZS	GRF	growth-regulating factor 4-like [Brassica napus]
	GeneID:106386558	BnaC03G0087900ZS	NAC	NAC domain-containing protein 92-like [Brassica napus]
	GeneID:106386792	BnaC03G0093100ZS	FAR1	protein FAR1-RELATED SEQUENCE 12 isoform X1 [Brassica napus]
	GeneID:106386792	BnaC03G0093100ZS	FAR1	protein FAR1-RELATED SEQUENCE 12 isoform X1 [Brassica napus]
	GeneID:106387070	BnaC03G0724300ZS	C2C2-Dof	dof zinc finger protein DOF4.4-like [Brassica napus]
	GeneID:106387095	#N/A	C2C2-Dof	dof zinc finger protein DOF4.4-like [Brassica napus]
	GeneID:106387232	BnaA07G0250700ZS	MYB	myb-related protein 306-like isoform X1 [Brassica oleracea var. oleracea] &gt;XP_013682505.1 PREDICTED: myb-related protein 306-like [Brassica napus];myb-related protein 306-like isoform X2 [Brassica oleracea var. oleracea]
	GeneID:106387250	BnaC06G0274800ZS	Tify	protein TIFY 10B-like isoform X1 [Brassica napus];protein TIFY 10B-like isoform X2 [Brassica napus]
	GeneID:106387250	BnaC06G0274800ZS	Tify	protein TIFY 10B-like isoform X1 [Brassica napus];protein TIFY 10B-like isoform X2 [Brassica napus]
	GeneID:106387392	BnaC01G0419800ZS	AP2-EREBP	CDY28337.1 BnaC01g35070D [Brassica napus];ethylene-responsive transcription factor RAP2-3-like [Brassica napus] &gt
	GeneID:106387525	BnaC03G0165400ZS	bHLH	transcription factor bHLH137-like [Brassica napus]
	GeneID:106388264	BnaC03G0241300ZS	C3H	XP_013683749.1 PREDICTED: zinc finger CCCH domain-containing protein 30-like [Brassica napus];zinc finger CCCH domain-containing protein 30-like [Brassica napus] &gt
	GeneID:106388561	BnaC03G0307100ZS	HSF	heat stress transcription factor B-2b-like [Brassica napus]
	GeneID:106389565	BnaC03G0647300ZS	C2C2-CO-like	zinc finger protein CONSTANS-LIKE 15 [Brassica oleracea var. oleracea] &gt;XP_013685305.1 PREDICTED: zinc finger protein CONSTANS-LIKE 15-like [Brassica napus]
	GeneID:106389993	BnaC06G0210400ZS	Tify	protein TIFY 8-like isoform X2 [Brassica napus];protein TIFY 8-like isoform X1 [Brassica napus]
	GeneID:106390041	BnaC03G0767400ZS	Trihelix	uncharacterized protein LOCGeneID:106390041 isoform X2 [Brassica napus];uncharacterized protein LOCGeneID:106390041 isoform X1 [Brassica napus]
	GeneID:106390061	Bnascaffold0026G0020700ZS	BES1	XP_013685899.1 PREDICTED: BES1/BZR1 homolog protein 4-like [Brassica napus] &gt;CDX88466.1 BnaC06g39100D [Brassica napus];BES1/BZR1 homolog protein 4 [Brassica oleracea var. oleracea] &gt
	GeneID:106390275	BnaC04G0295700ZS	bHLH	transcription factor bHLH60-like isoform X1 [Brassica napus];transcription factor bHLH60-like isoform X2 [Brassica napus]
	GeneID:106390414	BnaC04G0149200ZS	OFP	CDY12233.1 BnaC04g12630D [Brassica napus];transcription repressor OFP16-like [Brassica napus] &gt
	GeneID:106390748	BnaC04G0351800ZS	bHLH	XP_013678510.1 PREDICTED: transcription factor bHLH104-like isoform X1 [Brassica napus] &gt;XP_013678511.1 PREDICTED: transcription factor bHLH104-like isoform X2 [Brassica napus] &gt;XP_013686726.1 PREDICTED: transcription factor bHLH104-like isoform X1 [Brassica napus];transcription factor bHLH104 isoform X1 [Brassica oleracea var. oleracea] &gt;XP_013686728.1 PREDICTED: transcription factor bH…
	GeneID:106390748	BnaC04G0351800ZS	bHLH	XP_013678510.1 PREDICTED: transcription factor bHLH104-like isoform X1 [Brassica napus] &gt;XP_013678511.1 PREDICTED: transcription factor bHLH104-like isoform X2 [Brassica napus] &gt;XP_013686726.1 PREDICTED: transcription factor bHLH104-like isoform X1 [Brassica napus];transcription factor bHLH104 isoform X1 [Brassica oleracea var. oleracea] &gt;XP_013686728.1 PREDICTED: transcription factor bH…
	GeneID:106391271	BnaC07G0236100ZS	mTERF	uncharacterized protein LOCGeneID:106391271 isoform X1 [Brassica napus]
	GeneID:106392963	BnaC09G0365900ZS	mTERF	CDY18308.1 BnaC09g30580D [Brassica napus];uncharacterized protein LOCGeneID:106392963 [Brassica napus] &gt
	GeneID:106394164	BnaC03G0365700ZS	MADS	agamous-like MADS-box protein AGL61 [Brassica napus] &gt;CDY57614.1 BnaCnng32170D [Brassica napus]
	GeneID:106394296	BnaC07G0160800ZS	NAC	NAC domain-containing protein 8-like isoform X2 [Brassica napus]
	GeneID:106394375	BnaC04G0001500ZS	C2C2-CO-like	zinc finger protein CONSTANS-LIKE 13-like [Brassica napus]
	GeneID:106394431	BnaC01G0418300ZS	C2C2-GATA	GATA transcription factor 17 [Brassica napus]
	GeneID:106394576	BnaC05G0370700ZS	C2C2-Dof	CDY56923.1 BnaCnng31430D [Brassica napus];dof zinc finger protein DOF3.1-like [Brassica napus] &gt
	GeneID:106395309	BnaC06G0431600ZS	AP2-EREBP	ethylene-responsive transcription factor ERF037 [Brassica oleracea var. oleracea]
	GeneID:106396631	BnaA07G0160800ZS	C2C2-GATA	XP_013692534.1 PREDICTED: putative GATA transcription factor 13 [Brassica napus];putative GATA transcription factor 13 [Brassica oleracea var. oleracea] &gt
	GeneID:106396799	BnaC04G0265800ZS	ARF	auxin response factor 18-like [Brassica oleracea var. oleracea] &gt;XP_013692738.1 PREDICTED: auxin response factor 18-like isoform X1 [Brassica napus];auxin response factor 18-like isoform X4 [Brassica napus]
	GeneID:106397434	BnaC05G0098600ZS	bHLH	transcription factor SCREAM2-like [Brassica napus]
	GeneID:106399827	BnaC05G0054500ZS	MYB	telomere repeat-binding protein 5-like [Brassica napus]
	GeneID:106399855	BnaC03G0396900ZS	NAC	NAC domain-containing protein 21/22-like [Brassica napus]
	GeneID:106400355	BnaC05G0206300ZS	C2C2-YABBY	CDY04714.1 BnaC05g18750D [Brassica napus];axial regulator YABBY 4-like [Brassica napus] &gt
	GeneID:106400576	BnaC05G0075300ZS	MYB	cell division cycle 5-like protein [Brassica oleracea var. oleracea] &gt;XP_013696375.1 PREDICTED: cell division cycle 5-like protein [Brassica napus]
	GeneID:106400751	BnaC03G0282700ZS	ABI3VP1	B3 domain-containing protein REM-like 1 isoform X2 [Brassica napus] &gt;XP_013696587.1 PREDICTED: B3 domain-containing protein REM-like 1 isoform X2 [Brassica napus];B3 domain-containing protein REM-like 1 isoform X1 [Brassica napus] &gt;XP_013696586.1 PREDICTED: B3 domain-containing protein REM-like 1 isoform X1 [Brassica napus]
	GeneID:106401017	BnaC05G0432700ZS	CAMTA	calmodulin-binding transcription activator 6-like [Brassica napus]
	GeneID:106401154	#N/A	GRAS	scarecrow-like protein 6 [Brassica rapa] &gt;XP_013697066.1 PREDICTED: scarecrow-like protein 6 [Brassica napus]
	GeneID:106401923	BnaA01G0156900ZS	HRT	uncharacterized protein LOCGeneID:106401923, partial [Brassica napus]
	GeneID:106402462	BnaC03G0805600ZS	MYB	telomere repeat-binding factor 4-like isoform X1 [Brassica oleracea var. oleracea];telomere repeat-binding factor 4-like isoform X2 [Brassica oleracea var. oleracea]
	GeneID:106402754	BnaC06G0379900ZS	PBF-2-like	single-stranded DNA-binding protein WHY2, mitochondrial-like isoform X2 [Brassica napus] &gt;CDX72791.1 BnaC06g32390D [Brassica napus];single-stranded DNA-binding protein WHY2, mitochondrial-like isoform X1 [Brassica napus]
	GeneID:106402754	BnaC06G0379900ZS	PBF-2-like	single-stranded DNA-binding protein WHY2, mitochondrial-like isoform X2 [Brassica napus] &gt;CDX72791.1 BnaC06g32390D [Brassica napus];single-stranded DNA-binding protein WHY2, mitochondrial-like isoform X1 [Brassica napus]
	GeneID:106402773	BnaC01G0272800ZS	MYB	telomere repeat-binding factor 3 [Brassica oleracea var. oleracea] &gt;XP_013699016.1 PREDICTED: telomere repeat-binding factor 3-like [Brassica napus] &gt;XP_013699017.1 PREDICTED: telomere repeat-binding factor 3-like [Brassica napus]
	GeneID:106404690	#N/A	C2C2-Dof	[Brassica napus]
	GeneID:106405025	BnaC08G0061800ZS	HSF	heat stress transcription factor B-4-like [Brassica napus]
	GeneID:106405464	#N/A	WRKY	CDY26094.1 BnaC06g11020D [Brassica napus];probable WRKY transcription factor 10 [Brassica napus] &gt
	GeneID:106406198	BnaC02G0309700ZS	AP2-EREBP	ethylene-responsive transcription factor RAP2-4-like [Brassica napus]
	GeneID:106406238	BnaC06G0423200ZS	FAR1	protein FAR1-RELATED SEQUENCE 4-like isoform X1 [Brassica napus];protein FAR1-RELATED SEQUENCE 4-like isoform X2 [Brassica napus]
	GeneID:106406253	#N/A	FAR1	protein FAR-RED IMPAIRED RESPONSE 1 [Brassica napus]
	GeneID:106407015	BnaC04G0498800ZS	WRKY	WRKY transcription factor 25 [Brassica napus] &gt;ACI14390.1 WRKY25-1 transcription factor [Brassica napus];probable WRKY transcription factor 25 [Brassica napus]
	GeneID:106407098	BnaC07G0250800ZS	bHLH	transcription factor bHLH71-like [Brassica napus]
	GeneID:106407276	BnaC09G0070500ZS	MYB	AOS88722.1 MYB transcription factor [Brassica napus];CDX87250.1 BnaC09g05650D [Brassica napus] &gt;myb-related protein 306-like [Brassica napus] &gt
	GeneID:106407369	BnaC07G0357200ZS	ABI3VP1	XP_013703681.1 PREDICTED: B3 domain-containing protein At5g25470-like [Brassica napus];B3 domain-containing protein At5g25470-like [Brassica napus] &gt
	GeneID:106408491	#N/A	MADS	floral homeotic protein AGAMOUS-like [Brassica napus] &gt;CDX81208.1 BnaC09g06190D [Brassica napus]
	GeneID:106408999	#N/A	LOB	CDX72636.1 BnaC07g46580D [Brassica napus];XP_013705142.1 PREDICTED: LOB domain-containing protein 39-like [Brassica napus] &gt;LOB domain-containing protein 39-like [Brassica oleracea var. oleracea] &gt
	GeneID:106409377	BnaC02G0054000ZS	Tify	protein TIFY 9-like isoform X1 [Brassica napus];protein TIFY 9-like isoform X4 [Brassica napus];[Brassica napus];protein TIFY 9-like isoform X3 [Brassica napus]
	GeneID:106409377	BnaC02G0054000ZS	Tify	protein TIFY 9-like isoform X1 [Brassica napus];protein TIFY 9-like isoform X4 [Brassica napus];[Brassica napus];protein TIFY 9-like isoform X3 [Brassica napus]
	GeneID:106409377	BnaC02G0054000ZS	Tify	protein TIFY 9-like isoform X1 [Brassica napus];protein TIFY 9-like isoform X4 [Brassica napus];[Brassica napus];protein TIFY 9-like isoform X3 [Brassica napus]
	GeneID:106409513	BnaC07G0397600ZS	MYB	uncharacterized protein LOCGeneID:106409513 isoform X1 [Brassica napus];uncharacterized protein LOCGeneID:106409513 isoform X2 [Brassica napus]
	GeneID:106410533	BnaC07G0178800ZS	MYB	CDY12520.1 BnaC07g13600D [Brassica napus];transcription factor MYB3-like [Brassica napus] &gt
	GeneID:106410988	BnaA03G0589500ZS	bHLH	transcription factor ICE1-like [Brassica napus]
	GeneID:106411098	BnaC07G0539300ZS	GRAS	protein SHORT-ROOT-like [Brassica napus]
	GeneID:106411298	Bnascaffold0025G0032600ZS	MYB	transcription factor MYB44-like [Brassica napus]
	GeneID:106411324	BnaC06G0191000ZS	C2C2-GATA	GATA transcription factor 8-like [Brassica napus]
	GeneID:106411337	BnaC07G0178000ZS	NAC	XP_013707539.1 PREDICTED: NAC domain-containing protein 13-like isoform X2 [Brassica napus] &gt;XP_013707541.1 PREDICTED: NAC domain-containing protein 13-like isoform X4 [Brassica napus] &gt;CDY12515.1 BnaC07g13550D [Brassica napus];NAC domain-containing protein 13-like isoform X1 [Brassica napus] &gt;XP_013707542.1 PREDICTED: NAC domain-containing protein 13-like isoform X5 [Brassica napus];NAC…
	GeneID:106411536	BnaC05G0519500ZS	FHA	FHA domain-containing protein FHA1-like isoform X2 [Brassica napus];FHA domain-containing protein FHA2 [Brassica napus] &gt;CDY28076.1 BnaC05g44780D [Brassica napus]
	GeneID:106412248	BnaC04G0011500ZS	bHLH	transcription factor bHLH70-like isoform X2 [Brassica napus] &gt;CDY41561.1 BnaC04g00610D [Brassica napus];transcription factor bHLH70-like isoform X1 [Brassica napus]
	GeneID:106412248	BnaC04G0011500ZS	bHLH	transcription factor bHLH70-like isoform X2 [Brassica napus] &gt;CDY41561.1 BnaC04g00610D [Brassica napus];transcription factor bHLH70-like isoform X1 [Brassica napus]
	GeneID:106412254	BnaC08G0401900ZS	MYB	transcription repressor MYB6-like [Brassica napus] &gt;CDX71755.1 BnaC08g31190D [Brassica napus]
	GeneID:106413684	BnaC08G0425000ZS	DBP	[Brassica napus];probable protein phosphatase 2C 22 isoform X2 [Brassica napus];probable protein phosphatase 2C 22 isoform X1 [Brassica napus]
	GeneID:106413684	BnaC08G0425000ZS	DBP	[Brassica napus];probable protein phosphatase 2C 22 isoform X2 [Brassica napus];probable protein phosphatase 2C 22 isoform X1 [Brassica napus]
	GeneID:106413990	BnaA02G0340600ZS	TCP	XP_013710165.1 PREDICTED: transcription factor TCP20-like [Brassica napus];transcription factor TCP20-like [Brassica napus] &gt
	GeneID:106414198	BnaC08G0478700ZS	MYB	myb-related protein Myb4 [Brassica oleracea var. oleracea] &gt;XP_013710348.1 PREDICTED: myb-related protein Myb4-like [Brassica napus] &gt;CDX81764.1 BnaC08g38370D [Brassica napus] &gt;AJG36689.1 MYB transcription factor 58.1 [Brassica napus]
	GeneID:106414584	BnaC05G0063700ZS	Sigma70-like	XP_0137GeneID:10669.1 PREDICTED: RNA polymerase sigma factor sigB-like [Brassica napus] &gt;CDX95052.1 BnaC05g06190D [Brassica napus];RNA polymerase sigma factor sigB [Brassica oleracea var. oleracea] &gt
	GeneID:106415182	BnaC07G0406800ZS	CAMTA	calmodulin-binding transcription activator 5 isoform X1 [Brassica oleracea var. oleracea];calmodulin-binding transcription activator 5 [Brassica napus];calmodulin-binding transcription activator 5 isoform X2 [Brassica oleracea var. oleracea]
	GeneID:106415440	BnaC05G0058700ZS	C2C2-GATA	GATA transcription factor 11-like isoform X2 [Brassica napus];CDX95103.1 BnaC05g05680D [Brassica napus];GATA transcription factor 11-like isoform X1 [Brassica napus] &gt
	GeneID:106415440	BnaC05G0058700ZS	C2C2-GATA	GATA transcription factor 11-like isoform X2 [Brassica napus];CDX95103.1 BnaC05g05680D [Brassica napus];GATA transcription factor 11-like isoform X1 [Brassica napus] &gt
	GeneID:106416580	BnaC09G0247600ZS	AP2-EREBP	transcription factor protein [Brassica oleracea var. italica]
	GeneID:106416646	BnaC09G0432800ZS	C2H2	XP_013713019.1 PREDICTED: zinc finger protein ZAT12-like [Brassica napus] &gt;CDX80226.1 BnaC09g35160D [Brassica napus];zinc finger protein ZAT12-like [Brassica oleracea var. oleracea] &gt
	GeneID:106417921	#N/A	MYB	CDY68924.1 BnaCnng61080D [Brassica napus];uncharacterized protein LOCGeneID:106417921 [Brassica napus] &gt
	GeneID:106418447	BnaA09G0247400ZS	HSF	XP_013718619.1 PREDICTED: heat stress transcription factor B-2b-like [Brassica napus];heat stress transcription factor B-2b [Brassica rapa] &gt
	GeneID:106418612	BnaC09G0257800ZS	Alfin-like	CDY17436.1 BnaC09g21010D [Brassica napus] &gt;XP_013714799.1 PREDICTED: PHD finger protein ALFIN-LIKE 6-like isoform X1 [Brassica napus] &gt;CDY04130.1 BnaA09g19080D [Brassica napus];PHD finger protein ALFIN-LIKE 6 [Brassica rapa] &gt;XP_013687355.1 PREDICTED: PHD finger protein ALFIN-LIKE 6-like [Brassica napus] &gt
	GeneID:106418649	BnaC08G0297500ZS	NAC	NAC domain-containing protein 62-like [Brassica napus]
	GeneID:106418682	BnaC09G0435200ZS	AP2-EREBP	XP_013714881.1 PREDICTED: AP2-like ethylene-responsive transcription factor TOE2 isoform X1 [Brassica napus] &gt;AP2-like ethylene-responsive transcription factor TOE2 isoform X1 [Brassica oleracea var. oleracea] &gt;CDX80199.1 BnaC09g35430D [Brassica napus]
	GeneID:106418741	BnaC08G0104800ZS	PLATZ	uncharacterized protein LOC103833655 isoform X2 [Brassica rapa];uncharacterized protein LOCGeneID:106418741 isoform X1 [Brassica napus];uncharacterized protein LOC103833655 isoform X1 [Brassica rapa]
	GeneID:106419682	BnaC03G0708200ZS	MADS	XP_013626089.1 PREDICTED: floral homeotic protein AGAMOUS-like isoform X2 [Brassica oleracea var. oleracea];floral homeotic protein AGAMOUS-like isoform X6 [Brassica oleracea var. oleracea];floral homeotic protein AGAMOUS-like isoform X4 [Brassica oleracea var. oleracea] &gt;floral homeotic protein AGAMOUS-like isoform X3 [Brassica oleracea var. oleracea];XP_013626092.1 PREDICTED: floral homeotic…
	GeneID:106421836	BnaC03G0559700ZS	HSF	[Brassica napus];heat stress transcription factor B-2a-like [Brassica napus]
	GeneID:106422662	#N/A	MADS	MADS-box transcription factor PHERES 2-like [Brassica napus]
	GeneID:106422689	BnaC02G0028700ZS	AP2-EREBP	ethylene-responsive transcription factor ERFGeneID:106-like [Brassica napus]
	GeneID:106423504	BnaC03G0300400ZS	MADS	agamous-like MADS-box protein AGL11 isoform X3 [Brassica napus];agamous-like MADS-box protein AGL11 isoform X1 [Brassica napus]
	GeneID:106423964	BnaC02G0005500ZS	C2C2-Dof	CDY04855.1 BnaAnng00370D [Brassica napus];dof zinc finger protein DOF5.1-like [Brassica napus] &gt
	GeneID:106424775	BnaC09G0506000ZS	MADS	CDY26462.1 BnaC09g42060D [Brassica napus];developmental protein SEPALLATA 1-like [Brassica napus] &gt
	GeneID:106425408	BnaA07G0101000ZS	MADS	[Brassica napus]
	GeneID:106425408	BnaA07G0101000ZS	MADS	[Brassica napus]
	GeneID:106425723	BnaA02G0001900ZS	Tify	protein TIFY 3B [Brassica rapa];protein TIFY 3B-like [Brassica napus]
	GeneID:106425994	BnaA09G0718200ZS	LIM	XP_013600591.1 PREDICTED: LIM domain-containing protein PLIM2b-like [Brassica oleracea var. oleracea] &gt;XP_013722164.1 PREDICTED: LIM domain-containing protein PLIM2b-like [Brassica napus] &gt;LIM domain-containing protein PLIM2b-like [Brassica oleracea var. oleracea] &gt;CDY38028.1 BnaCnng08890D [Brassica napus]
	GeneID:106426155	BnaC09G0484700ZS	ABI3VP1	B3 domain-containing protein At5g18000-like isoform X2 [Brassica napus]
	GeneID:106426325	BnaC03G0031000ZS	G2-like	probable transcription factor KAN3 [Brassica napus]
	GeneID:106426782	BnaC01G0015500ZS	GRAS	XP_013722969.1 PREDICTED: protein SHORT-ROOT-like [Brassica napus];protein SHORT-ROOT [Brassica oleracea var. oleracea] &gt
	GeneID:106427175	BnaC05G0153600ZS	MYB	XP_013723371.1 PREDICTED: protein REVEILLE 7-like [Brassica napus];protein REVEILLE 7 isoform X1 [Brassica oleracea var. oleracea] &gt;protein REVEILLE 7 isoform X2 [Brassica oleracea var. oleracea]
	GeneID:106427334	BnaC06G0426500ZS	SBP	squamosa promoter-binding-like protein 16 [Brassica napus]
	GeneID:106427438	BnaC03G0787900ZS	C2C2-Dof	dof zinc finger protein DOF1.7-like [Brassica oleracea var. oleracea] &gt;XP_013723626.1 PREDICTED: dof zinc finger protein DOF1.7-like [Brassica napus] &gt;CDY52953.1 BnaC03g77910D [Brassica napus]
	GeneID:106428087	BnaC09G0035800ZS	FHA	CDY00051.1 BnaC09g02500D [Brassica napus];FHA domain-containing protein FHA2-like [Brassica napus] &gt
	GeneID:106428189	BnaC06G0214900ZS	Trihelix	trihelix transcription factor ASIL2-like isoform X2 [Brassica napus];trihelix transcription factor ASIL2-like isoform X1 [Brassica napus];trihelix transcription factor ASIL2-like isoform X3 [Brassica napus]
	GeneID:106428460	BnaC09G0057000ZS	NAC	[Brassica napus]
	GeneID:106428460	BnaC09G0057000ZS	NAC	[Brassica napus]
	GeneID:106428667	#N/A	C3H	zinc finger CCCH domain-containing protein 43 [Brassica napus]
	GeneID:106429095	BnaC09G0187600ZS	MYB	CDY47227.1 BnaC09g14760D [Brassica napus];cell division cycle 5-like protein [Brassica napus] &gt
	GeneID:106430033	#N/A	HSF	XP_013611352.1 PREDICTED: heat stress transcription factor A-3 [Brassica oleracea var. oleracea] &gt;CDY10361.1 BnaCnng02620D [Brassica napus];XP_013611354.1 PREDICTED: heat stress transcription factor A-3 [Brassica oleracea var. oleracea] &gt;XP_013726260.1 PREDICTED: heat stress transcription factor A-3-like [Brassica napus] &gt;heat stress transcription factor A-3 [Brassica oleracea var. olera…
	GeneID:106430578	BnaC06G0114200ZS	C2C2-Dof	CDX87836.1 BnaC06g08980D [Brassica napus];dof zinc finger protein DOF1.7-like [Brassica napus] &gt
	GeneID:106430610	BnaC08G0155600ZS	PLATZ	uncharacterized protein LOCGeneID:106430610 [Brassica napus] &gt;CDY08880.1 BnaC08gGeneID:11100D [Brassica napus]
	GeneID:106431255	BnaC04G0076300ZS	Trihelix	XP_013727520.1 PREDICTED: ribonuclease J-like isoform X2 [Brassica napus];ribonuclease J-like isoform X1 [Brassica napus] &gt
	GeneID:106431267	BnaC03G0064700ZS	NAC	NAC domain-containing protein 41-like [Brassica napus] &gt;CDX70533.1 BnaC03g06170D [Brassica napus]
	GeneID:106431484	BnaC02G0093100ZS	FHA	protein phosphatase 2C 70-like [Brassica oleracea var. oleracea]
	GeneID:106431850	BnaC08G0249800ZS	MYB	CDX83797.1 BnaC08g18480D [Brassica napus];transcription factor MYB1R1-like [Brassica oleracea var. oleracea] &gt;XP_013728136.1 PREDICTED: transcription factor MYB1R1 [Brassica napus] &gt
	GeneID:106431861	BnaC08G0251600ZS	Tify	protein TIFY 10A-like [Brassica napus] &gt;CDX83781.1 BnaC08g18640D [Brassica napus]
	GeneID:106431895	BnaC03G0060200ZS	NAC	CDX78512.1 BnaA03g04240D [Brassica napus];NAC domain-containing protein 83-like [Brassica napus] &gt
	GeneID:106432091	BnaC06G0210500ZS	GRAS	CDY67934.1 BnaCnng57010D [Brassica napus];scarecrow-like protein 27 [Brassica napus] &gt
	GeneID:106432750	BnaC07G0041400ZS	TUB	tubby-like F-box protein 2 [Brassica napus] &gt;CDY25159.1 BnaC07g03480D [Brassica napus]
	GeneID:106432823	BnaC09G0399900ZS	MYB	uncharacterized protein LOCGeneID:106316480 [Brassica oleracea var. oleracea] &gt;XP_013729123.1 PREDICTED: uncharacterized protein LOCGeneID:106432823 [Brassica napus]
	GeneID:106434119	BnaC03G0474900ZS	mTERF	uncharacterized protein LOCGeneID:106434119 [Brassica napus] &gt;CDY15074.1 BnaC03g44350D [Brassica napus]
	GeneID:106436837	BnaA09G0618000ZS	Tify	protein TIFY 11A-like [Brassica oleracea var. oleracea]
	GeneID:106437497	BnaC05G0283600ZS	C3H	zinc finger CCCH domain-containing protein 12-like [Brassica napus] &gt;CDY01284.1 BnaC05g24480D [Brassica napus]
	GeneID:106439125	BnaC03G0765200ZS	WRKY	XP_013735949.1 PREDICTED: probable WRKY transcription factor 11 [Brassica napus];probable WRKY transcription factor 11 [Brassica oleracea var. oleracea] &gt
	GeneID:106439888	BnaC07G0373600ZS	TCP	CDY45760.1 BnaC02g42220D [Brassica napus];transcription factor TCP7 [Brassica napus] &gt
	GeneID:106443412	BnaC01G0155900ZS	MYB	CDX82958.1 BnaC01g14080D [Brassica napus];protein ODORANT1 [Brassica oleracea var. oleracea] &gt;XP_013740433.1 PREDICTED: protein ODORANT1-like [Brassica napus] &gt
	GeneID:106444506	BnaC04G0146400ZS	MYB	transcription factor GAMYB-like [Brassica napus]
	GeneID:106444546	BnaC05G0468000ZS	MYB	XP_013741458.1 PREDICTED: transcription repressor MYB5-like [Brassica napus];[Brassica napus];transcription repressor MYB5 [Brassica oleracea var. oleracea] &gt
	GeneID:106446156	BnaC09G0242200ZS	bHLH	transcription factor MYC3-like [Brassica oleracea var. oleracea]
	GeneID:106446486	BnaC06G0299300ZS	Tify	CDY23487.1 BnaC06g24560D [Brassica napus];protein TIFY 7-like [Brassica napus] &gt
	GeneID:106446859	BnaC05G0407600ZS	ABI3VP1	CDX99291.1 BnaC05g34060D [Brassica napus];B3 domain-containing transcription factor VRN1-like [Brassica napus] &gt
	GeneID:106448608	BnaA04G0163900ZS	ABI3VP1	B3 domain-containing protein REM12-like [Brassica napus]
	GeneID:106448680	BnaC03G0011800ZS	MYB	XP_013745992.1 PREDICTED: protein REVEILLE 4-like isoform X1 [Brassica napus];XP_013745996.1 PREDICTED: protein REVEILLE 4-like isoform X2 [Brassica napus];protein REVEILLE 4-like isoform X2 [Brassica oleracea var. oleracea] &gt;protein REVEILLE 4-like isoform X4 [Brassica napus];XP_013746002.1 PREDICTED: protein REVEILLE 4-like isoform X3 [Brassica napus];protein REVEILLE 4-like isoform X3 [Bras…
	GeneID:106448680	BnaC03G0011800ZS	MYB	XP_013745992.1 PREDICTED: protein REVEILLE 4-like isoform X1 [Brassica napus];XP_013745996.1 PREDICTED: protein REVEILLE 4-like isoform X2 [Brassica napus];protein REVEILLE 4-like isoform X2 [Brassica oleracea var. oleracea] &gt;protein REVEILLE 4-like isoform X4 [Brassica napus];XP_013746002.1 PREDICTED: protein REVEILLE 4-like isoform X3 [Brassica napus];protein REVEILLE 4-like isoform X3 [Bras…
	GeneID:106452579	BnaC06G0224600ZS	C2C2-GATA	GATA transcription factor 4-like [Brassica napus] &gt;CDX98424.1 BnaC06g17850D [Brassica napus]
	GeneID:106452815	BnaC03G0354000ZS	WRKY	probable WRKY transcription factor 39 [Brassica napus]
	GeneID:106453045	BnaC05G0536300ZS	MYB	protein ALWAYS EARLY 2 isoform X1 [Brassica napus];protein ALWAYS EARLY 2 isoform X2 [Brassica napus]
	GeneID:106453133	BnaC08G0196500ZS	MYB	cell division cycle 5-like protein [Brassica napus] &gt;CDY20673.1 BnaC08g13850D [Brassica napus]
	GeneID:106454811	BnaC03G0060300ZS	Tify	XP_013752363.1 PREDICTED: protein TIFY 9-like isoform X1 [Brassica napus] &gt;protein TIFY 9-like isoform X2 [Brassica oleracea var. oleracea] &gt;protein TIFY 9-like isoform X1 [Brassica oleracea var. oleracea] &gt;CDY53624.1 BnaC03g71460D [Brassica napus];XP_013752368.1 PREDICTED: protein TIFY 9-like isoform X2 [Brassica napus]
	GeneID:106454811	BnaC03G0060300ZS	Tify	XP_013752363.1 PREDICTED: protein TIFY 9-like isoform X1 [Brassica napus] &gt;protein TIFY 9-like isoform X2 [Brassica oleracea var. oleracea] &gt;protein TIFY 9-like isoform X1 [Brassica oleracea var. oleracea] &gt;CDY53624.1 BnaC03g71460D [Brassica napus];XP_013752368.1 PREDICTED: protein TIFY 9-like isoform X2 [Brassica napus]
	GeneID:111202299	BnaC03G0079700ZS	G2-like	[Brassica napus]
	GeneID:106435207	BnaC01G0408900ZS	Tify	protein TIFY 6B-like isoform X2 [Brassica oleracea var. oleracea];XP_013642343.1 PREDICTED: protein TIFY 6B-like isoform X1 [Brassica napus];protein TIFY 6B-like isoform X1 [Brassica rapa] &gt
	GeneID:106435207	BnaC01G0408900ZS	Tify	protein TIFY 6B-like isoform X2 [Brassica oleracea var. oleracea];XP_013642343.1 PREDICTED: protein TIFY 6B-like isoform X1 [Brassica napus];protein TIFY 6B-like isoform X1 [Brassica rapa] &gt
	GeneID:111203322	BnaC02G0351900ZS	G2-like	protein PHOSPHATE STARVATION RESPONSE 1-like [Brassica rapa] &gt;CDX97319.1 BnaA02g21100D [Brassica napus]
	GeneID:106426377	BnaC03G0033100ZS	ARR-B	putative two-component response regulator ARR21 [Brassica napus]
	GeneID:111203881	BnaC02G0017300ZS	MYB	CDY04922.1 BnaAnng01040D [Brassica napus];transcription factor DIVARICATA-like [Brassica napus] &gt
	GeneID:106448680	BnaC03G0011800ZS	MYB	XP_013745992.1 PREDICTED: protein REVEILLE 4-like isoform X1 [Brassica napus];XP_013745996.1 PREDICTED: protein REVEILLE 4-like isoform X2 [Brassica napus];protein REVEILLE 4-like isoform X2 [Brassica oleracea var. oleracea] &gt;protein REVEILLE 4-like isoform X4 [Brassica napus];XP_013746002.1 PREDICTED: protein REVEILLE 4-like isoform X3 [Brassica napus];protein REVEILLE 4-like isoform X3 [Bras…
	GeneID:111204505	BnaC03G0371800ZS	C2C2-CO-like	XP_018512576.1 PREDICTED: zinc finger protein CONSTANS-LIKE 9-like [Brassica rapa];zinc finger protein CONSTANS-LIKE 9-like [Brassica rapa] &gt
	GeneID:106369513	BnaC04G0055900ZS	C2C2-GATA	GATA transcription factor 2-like [Brassica napus];GATA transcription factor 2-like [Brassica oleracea var. oleracea]
	GeneID:111205530	BnaC05G0160800ZS	Tify	protein TIFY 10A [Brassica napus] &gt;CDY41023.1 BnaC05g14810D [Brassica napus]
	GeneID:111206283	BnaC05G0489300ZS	MYB	transcription factor DIVARICATA [Brassica napus]
	GeneID:106372076	BnaC05G0259700ZS	TCP	XP_013586016.1 PREDICTED: transcription factor TCP24-like [Brassica oleracea var. oleracea] &gt;XP_013667658.1 PREDICTED: transcription factor TCP24-like [Brassica napus] &gt;XP_013667659.1 PREDICTED: transcription factor TCP24-like [Brassica napus] &gt;transcription factor TCP24-like [Brassica oleracea var. oleracea] &gt;CDX99891.1 BnaC05g23130D [Brassica napus]
	GeneID:106399827	BnaC05G0054500ZS	MYB	telomere repeat-binding protein 5-like [Brassica napus]
	GeneID:111197722	BnaC01G0102600ZS	G2-like	[Brassica napus];protein PHR1-LIKE 1 isoform X2 [Brassica oleracea var. oleracea]
	GeneID:111206483	BnaC05G0293100ZS	bHLH	[Brassica napus]
	GeneID:111206771	BnaC06G0404800ZS	mTERF	uncharacterized protein LOCGeneID:106354326 [Brassica napus] &gt;CDX73054.1 BnaC06g35020D [Brassica napus]
	GeneID:106406403	#N/A	RWP-RK	protein NLP5-like isoform X1 [Brassica napus]
	GeneID:106358415	BnaC07G0218600ZS	SBP	squamosa promoter-binding-like protein 2 isoform X2 [Brassica oleracea var. oleracea];squamosa promoter-binding-like protein 2 isoform X1 [Brassica napus];squamosa promoter-binding-like protein 2 isoform X3 [Brassica napus]
	GeneID:106412047	BnaC08G0441900ZS	bHLH	transcription factor NAI1-like isoform X1 [Brassica napus] &gt;XP_013708386.1 PREDICTED: transcription factor NAI1-like isoform X1 [Brassica napus]
	GeneID:111210027	BnaC09G0095300ZS	FHA	[Brassica napus]
	GeneID:106351030	BnaC02G0330500ZS	OFP	transcription repressor OFP14-like [Brassica napus] &gt;XP_013681519.1 PREDICTED: transcription repressor OFP14-like [Brassica napus] &gt;CDY4GeneID:1111.1 BnaC05g11020D [Brassica napus];XP_013683655.1 PREDICTED: transcription repressor OFP14-like [Brassica napus] &gt
	GeneID:111212576	#N/A	MADS	CDY25744.1 BnaA07g10380D [Brassica napus];agamous-like MADS-box protein AGL80 [Brassica napus] &gt
	GeneID:111215175	BnaC01G0110500ZS	ARR-B	two-component response regulator-like APRR2 [Brassica napus] &gt;CDY44493.1 BnaC01g10560D [Brassica napus]
	GeneID:106396279	BnaC01G0374400ZS	FAR1	protein FAR-RED ELONGATED HYPOCOTYL 3-like isoform X1 [Brassica napus] &gt;XP_013692078.1 PREDICTED: protein FAR-RED ELONGATED HYPOCOTYL 3-like isoform X2 [Brassica napus]
	GeneID:106396279	BnaC01G0374400ZS	FAR1	protein FAR-RED ELONGATED HYPOCOTYL 3-like isoform X1 [Brassica napus] &gt;XP_013692078.1 PREDICTED: protein FAR-RED ELONGATED HYPOCOTYL 3-like isoform X2 [Brassica napus]
	GeneID:111202372	BnaC01G0394800ZS	C2H2	CDX95435.1 BnaC01g33270D [Brassica napus];zinc finger protein AZF2-like [Brassica oleracea var. oleracea] &gt
	GeneID:106394954	BnaC01G0404000ZS	TCP	transcription factor TCP18-like isoform X1 [Brassica napus];transcription factor TCP18-like isoform X2 [Brassica napus];[Brassica napus]
	GeneID:106349336	BnaC01G0435000ZS	TCP	transcription factor TCP4-like [Brassica napus]
	GeneID:106423299	BnaC01G0019400ZS	AP2-EREBP	floral homeotic protein APETALA 2 isoform X2 [Brassica rapa]
	GeneID:106423299	BnaC01G0019400ZS	AP2-EREBP	floral homeotic protein APETALA 2 isoform X2 [Brassica rapa]
	GeneID:106375331	BnaC01G0066800ZS	MYB	myb-related protein 3R-1-like isoform X1 [Brassica oleracea var. oleracea] &gt;XP_013607460.1 PREDICTED: myb-related protein 3R-1-like isoform X1 [Brassica oleracea var. oleracea] &gt;XP_013670664.1 PREDICTED: myb-related protein 3R-1-like isoform X1 [Brassica napus]
	GeneID:111197722	BnaC01G0102600ZS	G2-like	[Brassica napus];protein PHR1-LIKE 1 isoform X2 [Brassica oleracea var. oleracea]
	GeneID:106388093	#N/A	SBP	squamosa promoter-binding-like protein 7 isoform X1 [Brassica napus];squamosa promoter-binding-like protein 7 isoform X2 [Brassica napus]
	GeneID:106441125	BnaC02G0124300ZS	MYB	transcription factor MYB59 isoform X1 [Brassica oleracea var. oleracea];transcription factor MYB59-like isoform X1 [Brassica napus];transcription factor MYB59 isoform X2 [Brassica oleracea var. oleracea]
	GeneID:106441125	BnaC02G0124300ZS	MYB	transcription factor MYB59 isoform X1 [Brassica oleracea var. oleracea];transcription factor MYB59-like isoform X1 [Brassica napus];transcription factor MYB59 isoform X2 [Brassica oleracea var. oleracea]
	GeneID:106441125	BnaC02G0124300ZS	MYB	transcription factor MYB59 isoform X1 [Brassica oleracea var. oleracea];transcription factor MYB59-like isoform X1 [Brassica napus];transcription factor MYB59 isoform X2 [Brassica oleracea var. oleracea]
	GeneID:106347723	BnaC01G0358000ZS	bHLH	transcription factor ICE1-like [Brassica napus] &gt;CDY28529.1 BnaC02g36310D [Brassica napus]
	GeneID:106389910	#N/A	MYB	CDY12092.1 BnaC03g60080D [Brassica napus];XP_013685716.1 PREDICTED: transcription repressor MYB4-like [Brassica napus] &gt;transcription repressor MYB4-like [Brassica napus] &gt
	GeneID:106389581	BnaC03G0645400ZS	C3H	splicing factor U2af small subunit A-like [Brassica napus] &gt;[Brassica napus];XP_013663230.1 PREDICTED: splicing factor U2af small subunit A-like [Brassica napus] &gt;XP_013685334.1 PREDICTED: splicing factor U2af small subunit A-like [Brassica napus]
	GeneID:106417915	#N/A	WRKY	probable WRKY transcription factor 10 [Brassica napus]
	GeneID:106389104	BnaC03G0385300ZS	AP2-EREBP	dehydration-responsive element-binding protein 2B-like [Brassica napus]
	GeneID:106355513	BnaC03G0240700ZS	AP2-EREBP	AP2-like ethylene-responsive transcription factor At2g41710 [Brassica napus]
	GeneID:106389374	BnaC03G0447900ZS	C2C2-Dof	dof zinc finger protein DOF3.1-like isoform X1 [Brassica rapa]
	GeneID:106390329	BnaC04G0060400ZS	MADS	MADS-box protein SOC1-like [Brassica napus] &gt;CDY69077.1 BnaC04g53290D [Brassica napus]
	GeneID:106446143	#N/A	C3H	zinc finger CCCH domain-containing protein 59 isoform X2 [Brassica rapa]
	GeneID:106435851	BnaC04G0168800ZS	TCP	XP_013732231.1 PREDICTED: transcription factor TCP10-like [Brassica napus];transcription factor TCP10-like [Brassica napus] &gt
	GeneID:106395441	BnaC04G0203700ZS	PLATZ	CDX71409.1 BnaC04g16440D [Brassica napus];uncharacterized protein LOCGeneID:106395441 [Brassica napus] &gt
	GeneID:106396482	BnaC04G0090000ZS	MYB	CDX91374.1 BnaC04g07760D [Brassica napus];XP_013692331.1 PREDICTED: transcription factor AS1 [Brassica napus] &gt;XP_013636517.1 PREDICTED: transcription factor AS1 [Brassica oleracea var. oleracea] &gt;transcription factor AS1 [Brassica oleracea var. oleracea] &gt
	GeneID:106391897	BnaC04G0548800ZS	bZIP	XP_013688083.1 PREDICTED: protein ABSCISIC ACID-INSENSITIVE 5-like [Brassica napus] &gt;XP_013688085.1 PREDICTED: protein ABSCISIC ACID-INSENSITIVE 5-like [Brassica napus];protein ABSCISIC ACID-INSENSITIVE 5-like [Brassica oleracea var. oleracea] &gt;XP_013688084.1 PREDICTED: protein ABSCISIC ACID-INSENSITIVE 5-like [Brassica napus] &gt;XP_013632439.1 PREDICTED: protein ABSCISIC ACID-INSENSITIVE …
	GeneID:106391725	BnaC04G0587600ZS	VOZ	CDY14829.1 BnaC04g48260D [Brassica napus];transcription factor VOZ2-like [Brassica napus] &gt;XP_013687881.1 PREDICTED: transcription factor VOZ2-like [Brassica napus] &gt
	GeneID:106446688	BnaC04G0464500ZS	ARR-B	XP_013743915.1 PREDICTED: two-component response regulator ARR12-like isoform X2 [Brassica napus];XP_013743914.1 PREDICTED: two-component response regulator ARR12-like isoform X1 [Brassica napus] &gt;CDY70103.1 BnaC04g56320D [Brassica napus];two-component response regulator ARR12 isoform X1 [Brassica oleracea var. oleracea] &gt;two-component response regulator ARR12 isoform X2 [Brassica oleracea …
	GeneID:106446688	BnaC04G0464500ZS	ARR-B	XP_013743915.1 PREDICTED: two-component response regulator ARR12-like isoform X2 [Brassica napus];XP_013743914.1 PREDICTED: two-component response regulator ARR12-like isoform X1 [Brassica napus] &gt;CDY70103.1 BnaC04g56320D [Brassica napus];two-component response regulator ARR12 isoform X1 [Brassica oleracea var. oleracea] &gt;two-component response regulator ARR12 isoform X2 [Brassica oleracea …
	GeneID:111206569	BnaC05G0446800ZS	NAC	[Brassica napus]
	GeneID:106401784	BnaC05G0010100ZS	MYB	XP_013697821.1 PREDICTED: protein LHY-like [Brassica napus];XP_013697819.1 PREDICTED: protein LHY-like [Brassica napus] &gt;protein LHY-like [Brassica napus] &gt;XP_013697820.1 PREDICTED: protein LHY-like [Brassica napus] &gt
	GeneID:106399827	BnaC05G0054500ZS	MYB	telomere repeat-binding protein 5-like [Brassica napus]
	GeneID:106453193	#N/A	C3H	zinc finger CCCH domain-containing protein 33 [Brassica rapa]
	GeneID:106401739	BnaC05G0225700ZS	AP2-EREBP	XP_013697769.1 PREDICTED: ethylene-responsive transcription factor ERF116-like [Brassica napus] &gt;XP_013697768.1 PREDICTED: ethylene-responsive transcription factor ERF116-like [Brassica napus] &gt;CDX84990.1 BnaC05g20650D [Brassica napus];ethylene-responsive transcription factor ERF116 [Brassica oleracea var. oleracea] &gt;XP_013586952.1 PREDICTED: ethylene-responsive transcription factor ERF1…
	GeneID:106433435	BnaC05G0477300ZS	MYB	telomere repeat-binding protein 3-like [Brassica oleracea var. oleracea] &gt;XP_013729721.1 PREDICTED: telomere repeat-binding protein 3-like [Brassica napus] &gt;CDY42156.1 BnaC05g40630D [Brassica napus]
	GeneID:106402345	BnaC06G0072000ZS	NAC	NAC domain-containing protein 18 isoform X1 [Brassica oleracea var. oleracea] &gt;[Brassica napus];XP_013698510.1 PREDICTED: NAC domain-containing protein 18 isoform X1 [Brassica napus]
	GeneID:106410900	BnaC06G0188900ZS	FHA	XP_013591892.1 PREDICTED: uncharacterized protein LOCGeneID:106300319 [Brassica oleracea var. oleracea] &gt;XP_013591890.1 PREDICTED: uncharacterized protein LOCGeneID:106300319 [Brassica oleracea var. oleracea] &gt;XP_013706985.1 PREDICTED: uncharacterized protein LOCGeneID:106410900 [Brassica napus] &gt;XP_013591891.1 PREDICTED: uncharacterized protein LOCGeneID:106300319 [Brassica oleracea var…
	GeneID:106424783	BnaC06G0096900ZS	bHLH	transcription factor bHLH80-like isoform X2 [Brassica napus];transcription factor bHLH80-like isoform X1 [Brassica napus]
	GeneID:106376817	BnaC06G0386600ZS	TCP	transcription factor TCP22-like isoform X1 [Brassica napus] &gt;XP_013672398.1 PREDICTED: transcription factor TCP22-like isoform X2 [Brassica napus]
	GeneID:106405682	BnaC06G0391300ZS	Tify	protein TIFY 11B [Brassica oleracea var. oleracea] &gt;[Brassica napus];XP_013701655.1 PREDICTED: protein TIFY 11B-like isoform X2 [Brassica napus] &gt;protein TIFY 11B-like isoform X1 [Brassica napus];CDX72916.1 BnaC06g33640D [Brassica napus]
	GeneID:106402462	BnaC03G0805600ZS	MYB	telomere repeat-binding factor 4-like isoform X1 [Brassica oleracea var. oleracea];telomere repeat-binding factor 4-like isoform X2 [Brassica oleracea var. oleracea]
	GeneID:106404765	BnaC06G0277900ZS	MYB	myb-related protein Zm38-like [Brassica napus]
	GeneID:106406403	#N/A	RWP-RK	protein NLP5-like isoform X1 [Brassica napus]
	GeneID:106352243	BnaC07G0339100ZS	WRKY	probable WRKY transcription factor 74 [Brassica napus]
	GeneID:111197883	BnaC07G0326700ZS	GRAS	XP_009151614.1 PREDICTED: scarecrow-like transcription factor PAT1 [Brassica rapa] &gt;scarecrow-like transcription factor PAT1 [Brassica rapa] &gt;XP_009151615.1 PREDICTED: scarecrow-like transcription factor PAT1 [Brassica rapa] &gt;XP_009151616.1 PREDICTED: scarecrow-like transcription factor PAT1 [Brassica rapa]
	GeneID:106401455	BnaC08G0308700ZS	C2H2	CDY24490.1 BnaC05g34640D [Brassica napus];protein indeterminate-domain 2-like [Brassica napus] &gt
	GeneID:106415122	BnaC08G0449600ZS	mTERF	uncharacterized protein LOCGeneID:106415122 [Brassica napus]
	GeneID:106415625	BnaC08G0096700ZS	C2H2	CDX91774.1 BnaC08g06930D [Brassica napus];protein SENSITIVE TO PROTON RHIZOTOXICITY 1-like [Brassica oleracea var. oleracea] &gt
	GeneID:106360708	BnaC08G0148600ZS	GRAS	XP_013604918.1 PREDICTED: scarecrow-like protein 13 [Brassica oleracea var. oleracea] &gt;CDY50128.1 BnaCnng18770D [Brassica napus];scarecrow-like protein 13 [Brassica oleracea var. oleracea] &gt
	GeneID:106405195	BnaC09G0555000ZS	MYB	transcription factor MYB39-like [Brassica napus] &gt;CDX96989.1 BnaC09g46360D [Brassica napus]
